# Supplementary material for: 3-Acetyl-6-chloro-2-methyl-4-phenyl­quinolinium hydrogen sulfate
Source: Acta Crystallogr Sect E Struct Rep Online. 2009 Nov 21;65(Pt 12):o3144–5. doi: 10.1107/S1600536809048934 (PMC2971847; doi:10.1107/S1600536809048934)
Supplement: Supplementary file 2 [file e-65-o3144-Isup2.hkl]

# 
# h,k,l, Fc-squared, Fo-squared, sigma(Fo-squared) and status flag 
# 
data_I
_shelx_title ' ss1a_0m in P-1  (100K)' 
_shelx_refln_list_code          4 
_shelx_F_calc_maximum      144.81 
_exptl_crystal_F_000       408.00 
_reflns_d_resolution_high  0.7096 
 
loop_ 
 _symmetry_equiv_pos_as_xyz 
 'x, y, z' 
 '-x, -y, -z' 
 
_cell_length_a     7.3912 
_cell_length_b     8.8547 
_cell_length_c    13.3413 
_cell_angle_alpha  92.485 
_cell_angle_beta   91.889 
_cell_angle_gamma  99.539 
 
_shelx_F_squared_multiplier     1.000 
 
loop_ 
 _refln_index_h 
 _refln_index_k 
 _refln_index_l 
 _refln_F_squared_calc 
 _refln_F_squared_meas 
 _refln_F_squared_sigma 
 _refln_observed_status 
   1   0   0      499.19      493.53      4.24 o 
   2   0   0     1802.81     1871.58     13.61 o 
   3   0   0     1607.87     1699.24     14.67 o 
   4   0   0      487.32      580.40      8.76 o 
   5   0   0      142.48      149.29      8.48 o 
   6   0   0      379.06      366.52      8.81 o 
   7   0   0      406.75      380.01     11.30 o 
   8   0   0       82.54       83.23      8.13 o 
   9   0   0       61.25       63.98     11.06 o 
  10   0   0       73.59       92.93     18.02 o 
 -10   1   0        0.33       18.39     17.80 o 
  -9   1   0       21.95       35.26     12.27 o 
  -8   1   0      106.75      112.86      9.02 o 
  -7   1   0      180.94      170.26      8.07 o 
  -6   1   0       81.74       88.83      4.93 o 
  -5   1   0     1468.10     1430.33     15.15 o 
  -4   1   0      563.57      592.23      7.41 o 
  -3   1   0      655.26      680.57      7.17 o 
  -2   1   0     1041.63     1138.87     10.56 o 
  -1   1   0     1943.56     2054.10     13.82 o 
   0   1   0      593.32      556.46      6.17 o 
   1   1   0       42.01       40.36      1.45 o 
   2   1   0     4115.83     4246.68     23.98 o 
   3   1   0      710.90      792.08      7.83 o 
   4   1   0     1507.05     1638.22     26.14 o 
   5   1   0      922.87     1008.21     15.62 o 
   6   1   0      109.18      112.88      7.09 o 
   7   1   0      141.90      148.58      9.75 o 
   8   1   0      523.79      484.85     15.55 o 
   9   1   0      136.25      137.65     13.56 o 
  10   1   0        0.05       10.77      6.63 o 
 -10   2   0       98.33       99.15     12.10 o 
  -9   2   0      138.75      131.74     10.31 o 
  -8   2   0       15.97       14.94      5.48 o 
  -7   2   0      224.13      205.43      7.85 o 
  -6   2   0      344.95      334.63      8.00 o 
  -5   2   0       69.76       72.46      3.84 o 
  -4   2   0       46.04       48.63      2.88 o 
  -3   2   0      118.47      121.12      2.97 o 
  -2   2   0      380.71      472.75      5.09 o 
  -1   2   0     2143.30     2206.51     21.98 o 
   0   2   0     2229.97     2317.82     14.37 o 
   1   2   0     4310.74     4411.47     36.95 o 
   2   2   0      766.64      867.74      8.02 o 
   3   2   0     2286.89     2297.51     16.70 o 
   4   2   0     1358.33     1373.68     16.02 o 
   5   2   0      197.43      216.09      9.35 o 
   6   2   0       11.36       20.49      4.49 o 
   7   2   0        3.10        3.75      5.63 o 
   8   2   0       12.13       11.46      5.27 o 
   9   2   0      119.77      123.67     12.66 o 
 -10   3   0        0.01       10.52      7.70 o 
  -9   3   0       97.95       95.10     10.47 o 
  -8   3   0       26.88       24.22      5.28 o 
  -7   3   0      151.66      165.68      7.40 o 
  -6   3   0      438.70      419.66      8.55 o 
  -5   3   0       96.99       98.23      6.37 o 
  -4   3   0       21.61       18.95      2.05 o 
  -3   3   0      432.38      522.89      6.28 o 
  -2   3   0     2540.44     2603.47     17.53 o 
  -1   3   0       64.98       60.92      3.35 o 
   0   3   0       17.87       10.16      1.33 o 
   1   3   0        1.14        2.81      1.03 o 
   2   3   0      128.22      115.76      3.96 o 
   3   3   0      962.58     1036.53     10.07 o 
   4   3   0      243.80      236.24      5.67 o 
   5   3   0      706.73      688.99     12.34 o 
   6   3   0       45.01       38.20      5.87 o 
   7   3   0      112.75      140.20     11.76 o 
   8   3   0        1.33        8.81      5.49 o 
   9   3   0      140.37      161.18     14.25 o 
 -10   4   0      148.20      173.56     16.93 o 
  -9   4   0      399.03      371.17     14.08 o 
  -8   4   0       98.99      104.62      7.52 o 
  -7   4   0      140.34      150.82      8.10 o 
  -6   4   0      583.27      575.93      9.05 o 
  -5   4   0      184.41      186.68      5.13 o 
  -4   4   0      147.70      153.21      4.20 o 
  -3   4   0       62.87       77.45      2.87 o 
  -2   4   0      308.71      376.74      4.79 o 
  -1   4   0      651.15      649.50      7.17 o 
   0   4   0      338.41      419.96      5.60 o 
   1   4   0        0.94        2.03      1.32 o 
   2   4   0      722.52      727.04      9.30 o 
   3   4   0       85.30       74.69      3.84 o 
   4   4   0      496.87      474.30      8.62 o 
   5   4   0      205.23      170.01      5.89 o 
   6   4   0      458.82      467.31     14.59 o 
   7   4   0       25.53       30.68      7.57 o 
   8   4   0       13.20       28.20      7.73 o 
   9   4   0        0.06        8.12      9.29 o 
 -10   5   0       36.90       51.70     16.76 o 
  -9   5   0      132.96      143.87     11.40 o 
  -8   5   0      522.00      488.23     16.29 o 
  -7   5   0        0.27       -0.97      3.82 o 
  -6   5   0      565.42      558.75      9.07 o 
  -5   5   0       20.98       22.71      2.81 o 
  -4   5   0       21.22       21.55      2.36 o 
  -3   5   0      131.41      129.13      3.54 o 
  -2   5   0     1199.01     1166.32     12.63 o 
  -1   5   0      700.35      687.28      8.08 o 
   0   5   0      364.77      361.89      5.45 o 
   1   5   0     1072.95     1051.74      9.97 o 
   2   5   0      806.91      825.14      9.17 o 
   3   5   0      679.57      684.69      9.25 o 
   4   5   0      205.32      195.74      6.16 o 
   5   5   0      353.06      311.64      7.40 o 
   6   5   0      105.92      100.61      6.21 o 
   7   5   0      138.33      155.56     11.53 o 
   8   5   0      316.04      336.21     14.50 o 
  -9   6   0       75.71       78.12      9.64 o 
  -8   6   0       91.45      102.16      8.37 o 
  -7   6   0      310.98      302.29     10.19 o 
  -6   6   0      544.46      536.99     10.99 o 
  -5   6   0       36.80       47.71      4.27 o 
  -4   6   0      324.09      324.59      6.97 o 
  -3   6   0       13.97       18.15      2.44 o 
  -2   6   0        7.72        7.99      1.91 o 
  -1   6   0     1194.53     1290.06     12.92 o 
   0   6   0      178.27      180.45      3.76 o 
   1   6   0      244.91      231.24      4.97 o 
   2   6   0      259.82      248.04      5.48 o 
   3   6   0       32.48       27.88      2.75 o 
   4   6   0      206.18      192.21      6.08 o 
   5   6   0        0.44       -3.13      3.13 o 
   6   6   0      323.35      314.18      9.62 o 
   7   6   0     1516.28     1552.29     36.76 o 
   8   6   0       89.08      100.77     21.09 o 
  -9   7   0        0.08       -0.72      8.24 o 
  -8   7   0       95.53       93.73      8.90 o 
  -7   7   0        0.13        5.34      3.78 o 
  -6   7   0       24.00       25.84      4.83 o 
  -5   7   0      777.75      762.46     12.98 o 
  -4   7   0      359.24      351.67      8.44 o 
  -3   7   0      138.27      148.25      6.00 o 
  -2   7   0      124.89      126.14      4.96 o 
  -1   7   0      128.48      127.47      4.83 o 
   0   7   0       15.37       20.82      2.84 o 
   1   7   0      798.98      828.40     11.08 o 
   2   7   0      990.92     1002.89     11.51 o 
   3   7   0       62.77       66.48      3.57 o 
   4   7   0      260.93      248.29      8.10 o 
   5   7   0       14.18       16.31      3.95 o 
   6   7   0        0.04       -3.26      4.31 o 
   7   7   0        4.74        8.11      6.87 o 
  -8   8   0       99.80      103.31      9.37 o 
  -7   8   0        0.01       -3.21      4.16 o 
  -6   8   0       71.76       75.75      6.36 o 
  -5   8   0       64.61       60.38      5.75 o 
  -4   8   0      438.07      428.66     12.07 o 
  -3   8   0      774.18      732.36     14.56 o 
  -2   8   0       65.93       63.41      5.13 o 
  -1   8   0      120.37      122.56      6.01 o 
   0   8   0       10.05        5.88      2.61 o 
   1   8   0       75.87       82.32      6.75 o 
   2   8   0       32.19       31.32      4.22 o 
   3   8   0      237.17      237.67      9.76 o 
   4   8   0       25.36       25.57      4.60 o 
   5   8   0        0.09       -0.44      3.34 o 
   6   8   0       76.71       75.77     10.16 o 
  -8   9   0       38.80       40.77      7.81 o 
  -7   9   0        1.56        3.19      5.24 o 
  -6   9   0        0.41       -1.60      3.90 o 
  -5   9   0       19.95       20.62      4.68 o 
  -4   9   0       25.17       21.78      7.46 o 
  -3   9   0      128.31      137.20      7.59 o 
  -2   9   0       15.92       22.34      4.65 o 
  -1   9   0      136.52      131.03      7.65 o 
   0   9   0       94.45      104.33      6.56 o 
   1   9   0        4.30        5.67      3.47 o 
   2   9   0      246.28      258.22      9.38 o 
   3   9   0       15.33       12.54      4.46 o 
   4   9   0       67.84       55.21      8.21 o 
   5   9   0      131.96      138.92     20.97 o 
  -7  10   0       22.65       19.57      7.37 o 
  -6  10   0       51.43       49.89     13.40 o 
  -5  10   0      109.40       97.65     10.62 o 
  -4  10   0      174.92      191.45     10.94 o 
  -3  10   0      145.39      160.22     11.73 o 
  -2  10   0       51.74       44.09      5.77 o 
  -1  10   0      146.92      177.50      8.80 o 
   0  10   0      453.47      456.24     12.49 o 
   1  10   0        1.81        7.08      4.05 o 
   2  10   0        6.01       10.23      5.15 o 
   3  10   0        7.22       11.78      5.98 o 
   4  10   0        0.37        8.76     12.55 o 
  -6  11   0        1.15       -2.57      9.49 o 
  -5  11   0      229.46      237.29     15.16 o 
  -4  11   0       33.39       51.07     11.40 o 
  -3  11   0       29.41       23.11      6.61 o 
  -2  11   0        5.24        2.31      4.45 o 
  -1  11   0      223.65      233.16     12.29 o 
   0  11   0      149.58      147.48     11.43 o 
   1  11   0       88.79       98.01      9.41 o 
   2  11   0       85.17       91.56     14.19 o 
   3  11   0        9.07        6.01      7.43 o 
  -4  12   0        1.21       -0.57      5.63 o 
  -3  12   0       47.24       36.27     13.99 o 
  -2  12   0       26.85       30.68      6.98 o 
  -1  12   0        4.09       -0.10      6.27 o 
   0  12   0      229.84      247.81     13.41 o 
   1  12   0       62.88       67.61     30.55 o 
  -1 -12   1       20.40       22.68      8.22 o 
   0 -12   1        3.10       15.73      7.77 o 
   1 -12   1       54.29       50.65      8.08 o 
   2 -12   1        0.78        7.33      5.45 o 
   3 -12   1       43.41       33.76      7.09 o 
   4 -12   1      251.74      278.39     16.93 o 
  -3 -11   1       34.31       35.78     11.11 o 
  -2 -11   1        2.56       11.13     10.20 o 
  -1 -11   1       52.56       73.94      8.56 o 
   0 -11   1        9.57       22.74      8.31 o 
   1 -11   1       63.89       69.99     12.96 o 
   2 -11   1       29.53       29.54      6.69 o 
   3 -11   1       84.60       65.08     22.02 o 
   4 -11   1      231.82      232.96     14.87 o 
   5 -11   1       22.20       27.69      8.07 o 
   6 -11   1        8.06        5.06      7.08 o 
  -4 -10   1        4.83       16.32      6.50 o 
  -3 -10   1        6.26        1.61      4.70 o 
  -2 -10   1        6.69       11.80      4.80 o 
  -1 -10   1      838.65      864.63     24.36 o 
   0 -10   1        0.15        2.57      3.43 o 
   1 -10   1        7.84        9.76      4.02 o 
   2 -10   1      399.71      430.92     13.36 o 
   3 -10   1       41.42       27.69      5.67 o 
   4 -10   1       19.68       18.94      5.43 o 
   5 -10   1      146.60      149.98     15.38 o 
   6 -10   1      191.03      200.60     14.29 o 
   7 -10   1       99.90      113.62     11.97 o 
  -5  -9   1       64.93       32.75      7.43 o 
  -4  -9   1       14.78        4.96      5.30 o 
  -3  -9   1        8.27        6.22      4.16 o 
  -2  -9   1       48.07       42.28      5.19 o 
  -1  -9   1     2027.72     2051.60     26.89 o 
   0  -9   1      116.85      106.48      6.62 o 
   1  -9   1       26.03       26.24      4.37 o 
   2  -9   1        6.24        6.12      4.63 o 
   3  -9   1        4.28        3.53      3.62 o 
   4  -9   1       21.78       15.19      4.43 o 
   5  -9   1       51.23       50.80      6.50 o 
   6  -9   1       86.22       94.48     10.16 o 
   7  -9   1      452.57      461.95     16.51 o 
   8  -9   1       11.40        0.29      8.46 o 
  -6  -8   1      161.03      150.82      9.05 o 
  -5  -8   1       71.76       62.54      7.92 o 
  -4  -8   1        0.23       -2.01      6.75 o 
  -3  -8   1        4.94        6.89      2.97 o 
  -2  -8   1       62.17       66.20      4.75 o 
  -1  -8   1      119.37      129.98      6.59 o 
   0  -8   1       89.32       96.05      5.90 o 
   1  -8   1       58.75       62.06      8.25 o 
   2  -8   1      330.58      348.34      8.09 o 
   3  -8   1       88.82       70.99      4.30 o 
   4  -8   1      425.29      372.84     10.75 o 
   5  -8   1        6.75        2.09      3.21 o 
   6  -8   1       26.67       30.84      6.81 o 
   7  -8   1      112.99      134.00      9.77 o 
   8  -8   1       51.63       50.13     13.56 o 
  -7  -7   1      211.78      202.60     24.64 o 
  -6  -7   1       17.35       15.58      5.66 o 
  -5  -7   1       87.65       86.69      6.76 o 
  -4  -7   1      325.66      326.79      9.35 o 
  -3  -7   1      100.28      107.51      4.98 o 
  -2  -7   1      506.38      486.11     12.64 o 
  -1  -7   1      137.27      131.88      5.09 o 
   0  -7   1      354.42      348.22      6.28 o 
   1  -7   1       55.21       47.95      3.20 o 
   2  -7   1      180.64      180.17      5.25 o 
   3  -7   1      136.59      141.60      5.59 o 
   4  -7   1       80.57       68.07      4.79 o 
   5  -7   1      172.27      157.97      6.36 o 
   6  -7   1        1.84        1.45      2.95 o 
   7  -7   1      108.11      110.91      7.16 o 
   8  -7   1      326.37      353.04     19.65 o 
   9  -7   1      375.84      400.93     22.11 o 
  -8  -6   1       44.85       50.75     16.99 o 
  -7  -6   1       58.31       64.32     17.35 o 
  -6  -6   1       33.62       35.92      6.12 o 
  -5  -6   1      186.93      192.07      6.75 o 
  -4  -6   1      111.27      116.40      4.87 o 
  -3  -6   1      898.00      931.25     11.10 o 
  -2  -6   1      884.17      861.01     10.64 o 
  -1  -6   1       16.29       16.37      2.37 o 
   0  -6   1       23.28       31.51      2.14 o 
   1  -6   1      100.78       94.44      3.71 o 
   2  -6   1      384.34      385.61      6.79 o 
   3  -6   1      105.25       91.67      3.99 o 
   4  -6   1     1048.72     1037.64     12.77 o 
   5  -6   1       66.88       84.80      4.42 o 
   6  -6   1       67.29       66.57      5.39 o 
   7  -6   1      101.27      106.08      6.80 o 
   8  -6   1       96.39      113.85      9.77 o 
   9  -6   1        9.18       19.90      7.15 o 
  -8  -5   1       76.74       99.90      9.38 o 
  -7  -5   1      219.85      214.85     11.07 o 
  -6  -5   1       15.27       14.32      4.56 o 
  -5  -5   1       53.25       58.66      4.73 o 
  -4  -5   1      323.18      305.88      6.87 o 
  -3  -5   1      681.66      644.52      8.45 o 
  -2  -5   1        6.53        8.67      1.93 o 
  -1  -5   1     1266.78     1236.93     12.22 o 
   0  -5   1     2665.49     2665.31     19.10 o 
   1  -5   1      544.28      570.04      7.44 o 
   2  -5   1      210.92      240.30      5.02 o 
   3  -5   1      100.01       97.49      3.35 o 
   4  -5   1       41.36       47.58      2.89 o 
   5  -5   1       97.38       98.29      4.12 o 
   6  -5   1      318.60      319.98      7.65 o 
   7  -5   1      227.86      229.25      7.63 o 
   8  -5   1      121.49      130.56      8.10 o 
   9  -5   1        0.43       -4.02      6.07 o 
  10  -5   1       32.55       52.57     11.82 o 
  -9  -4   1      291.84      303.66     17.10 o 
  -8  -4   1      128.71      121.45     10.03 o 
  -7  -4   1       22.94       23.01      5.69 o 
  -6  -4   1      144.12      140.92      7.81 o 
  -5  -4   1       28.75       35.27      3.95 o 
  -4  -4   1        9.34        7.67      2.32 o 
  -3  -4   1      247.14      246.45      5.35 o 
  -2  -4   1     1194.71     1172.56     11.32 o 
  -1  -4   1      491.82      539.57      6.57 o 
   0  -4   1        1.77        3.10      1.16 o 
   1  -4   1     4181.93     4352.19     30.48 o 
   2  -4   1       19.89       32.92      2.16 o 
   3  -4   1       88.85      107.00      3.23 o 
   4  -4   1      423.83      426.36      6.49 o 
   5  -4   1        0.45       -0.55      1.58 o 
   6  -4   1     1230.66     1174.17     14.78 o 
   7  -4   1      229.69      210.88      7.23 o 
   8  -4   1      286.98      248.63     10.39 o 
   9  -4   1      347.70      341.49     12.46 o 
  10  -4   1        1.50        8.27      7.70 o 
  -9  -3   1        0.78       16.14      8.70 o 
  -8  -3   1       43.91       56.96     10.62 o 
  -7  -3   1      143.95      140.03     12.08 o 
  -6  -3   1      115.00      105.20      6.97 o 
  -5  -3   1       10.01        8.09      4.16 o 
  -4  -3   1       17.72       24.98      3.08 o 
  -3  -3   1      392.92      372.06      6.55 o 
  -2  -3   1      233.43      268.84      4.15 o 
  -1  -3   1      258.97      226.70      4.19 o 
   0  -3   1     3076.72     3001.46     19.49 o 
   1  -3   1     3460.17     3694.79     23.38 o 
   2  -3   1      389.40      464.89      5.62 o 
   3  -3   1      904.87      963.07      9.09 o 
   4  -3   1      489.54      485.89      6.33 o 
   5  -3   1      456.96      454.59      7.13 o 
   6  -3   1     1328.37     1289.24     15.43 o 
   7  -3   1       56.33       64.73      4.55 o 
   8  -3   1       14.46       14.33      4.80 o 
   9  -3   1        2.31        4.83      5.61 o 
  10  -3   1      209.97      214.99     15.10 o 
  -9  -2   1       58.99       59.34     12.26 o 
  -8  -2   1       72.66       65.43     11.93 o 
  -7  -2   1       10.25        7.84      5.91 o 
  -6  -2   1      572.97      556.36     13.03 o 
  -5  -2   1      208.49      210.06      8.21 o 
  -4  -2   1       29.99       47.04      4.33 o 
  -3  -2   1      222.61      262.83      4.71 o 
  -2  -2   1       36.07       40.88      2.11 o 
  -1  -2   1      431.03      356.93      4.18 o 
   0  -2   1     1540.00     1542.04      9.57 o 
   1  -2   1      908.81      897.44      8.54 o 
   2  -2   1     1106.52     1069.59      8.12 o 
   3  -2   1        2.32        2.35      1.02 o 
   4  -2   1       30.94       43.77      2.28 o 
   5  -2   1      179.42      182.78      5.12 o 
   6  -2   1        0.18        0.45      3.46 o 
   7  -2   1       10.96        9.70      3.74 o 
   8  -2   1      300.41      274.60     11.89 o 
   9  -2   1       40.47       55.98     14.24 o 
  10  -2   1        1.78       15.58      7.50 o 
 -10  -1   1      111.93      123.43     13.36 o 
  -9  -1   1       72.96       68.84     12.38 o 
  -8  -1   1      237.64      228.39     11.22 o 
  -7  -1   1       13.42       17.46      5.37 o 
  -6  -1   1       20.78       14.55      4.72 o 
  -5  -1   1      811.44      809.60     14.13 o 
  -4  -1   1      758.85      740.98     12.13 o 
  -3  -1   1      169.73      218.10      5.35 o 
  -2  -1   1      778.99      793.92      8.20 o 
  -1  -1   1      152.46      151.37      2.06 o 
   0  -1   1      914.39     1002.45      9.23 o 
   1  -1   1      251.23      266.14      3.00 o 
   2  -1   1      540.41      527.46      5.00 o 
   3  -1   1      384.17      379.81      4.66 o 
   4  -1   1      126.57      131.49      3.54 o 
   5  -1   1        5.02       13.69      2.12 o 
   6  -1   1        1.03       -2.56      3.69 o 
   7  -1   1      133.10      110.69      7.47 o 
   8  -1   1      237.47      242.15     11.34 o 
   9  -1   1       60.06       62.95      8.27 o 
  10  -1   1       63.66       77.61     11.11 o 
 -10   0   1       91.67      107.50     13.15 o 
  -9   0   1      290.50      279.26     25.76 o 
  -8   0   1        7.82       14.61      5.70 o 
  -7   0   1       25.30       24.01      5.01 o 
  -6   0   1       11.81       12.14      4.33 o 
  -5   0   1      727.35      741.60     13.06 o 
  -4   0   1     1110.69     1322.00     16.80 o 
  -3   0   1      598.60      597.97      7.67 o 
  -2   0   1     1148.60     1211.65     11.93 o 
  -1   0   1      428.04      454.71      4.60 o 
   1   0   1       93.89      117.75      1.95 o 
   2   0   1     1796.45     1822.21     11.05 o 
   3   0   1      399.69      390.05      6.10 o 
   4   0   1      591.46      604.21      7.44 o 
   5   0   1     1132.37     1125.53     11.21 o 
   6   0   1       53.17       58.49      5.67 o 
   7   0   1       54.33       54.47      5.79 o 
   8   0   1       17.43       14.56      6.28 o 
   9   0   1       55.68       64.84     11.79 o 
  10   0   1       78.65       79.13     14.21 o 
 -10   1   1      153.73      183.65     23.94 o 
  -9   1   1      106.68      116.47     10.04 o 
  -8   1   1       77.86       88.16      8.28 o 
  -7   1   1     1193.54     1126.01     19.26 o 
  -6   1   1       43.68       43.52      4.95 o 
  -5   1   1      134.44      140.11      6.12 o 
  -4   1   1      603.55      596.15      9.24 o 
  -3   1   1       68.43       74.56      2.90 o 
  -2   1   1     4378.58     4506.58     40.17 o 
  -1   1   1     4616.82     4690.87     37.74 o 
   0   1   1      113.91      103.76      2.34 o 
   1   1   1     1690.76     1673.30     11.72 o 
   2   1   1      117.65      138.56      2.44 o 
   3   1   1       58.85       53.27      2.13 o 
   4   1   1      246.91      221.87      4.58 o 
   5   1   1      287.88      271.22      8.16 o 
   6   1   1      885.47      869.80     16.09 o 
   7   1   1      179.86      161.89      8.12 o 
   8   1   1        9.58        7.86      5.12 o 
   9   1   1       73.26       70.46     10.21 o 
  10   1   1        0.42        7.37      9.50 o 
 -10   2   1      164.69      177.29     15.00 o 
  -9   2   1      218.51      212.92     12.03 o 
  -8   2   1      134.71      135.13      9.37 o 
  -7   2   1       57.10       56.44      5.70 o 
  -6   2   1      925.74      907.20     12.67 o 
  -5   2   1      182.76      174.04      5.46 o 
  -4   2   1      478.46      494.21      7.56 o 
  -3   2   1        2.96        2.64      1.43 o 
  -2   2   1     8013.50     8107.28     52.03 o 
  -1   2   1      363.79      423.07      4.31 o 
   0   2   1     1601.29     1567.69     10.91 o 
   1   2   1     3665.61     3676.06     27.49 o 
   2   2   1      304.77      286.03      4.01 o 
   3   2   1      117.75      140.60      3.71 o 
   4   2   1       10.08        8.15      2.28 o 
   5   2   1      170.43      161.80      6.62 o 
   6   2   1       15.35       19.63      5.04 o 
   7   2   1      219.24      205.57      9.17 o 
   8   2   1      291.07      277.44     12.45 o 
   9   2   1        9.63       21.87      8.87 o 
 -10   3   1       21.00       27.03      8.88 o 
  -9   3   1        8.51       20.98      6.17 o 
  -8   3   1       89.10       99.35      8.31 o 
  -7   3   1     1766.39     1662.29     24.49 o 
  -6   3   1      424.42      423.55      8.73 o 
  -5   3   1       92.23      100.21      4.52 o 
  -4   3   1       36.34       43.25      3.02 o 
  -3   3   1       68.11       80.48      3.10 o 
  -2   3   1      127.35      138.58      2.84 o 
  -1   3   1     4618.31     4745.76     31.28 o 
   0   3   1     1391.56     1299.27     14.21 o 
   1   3   1      567.99      657.56      7.28 o 
   2   3   1      448.77      413.11      6.18 o 
   3   3   1        1.87       -0.11      1.26 o 
   4   3   1       20.15       16.34      2.64 o 
   5   3   1        0.03       -3.05      3.31 o 
   6   3   1      228.83      215.10      9.02 o 
   7   3   1      481.17      437.52     17.93 o 
   8   3   1       13.86       18.37      6.22 o 
   9   3   1      141.15      142.26     13.91 o 
 -10   4   1      108.71      158.85     23.43 o 
  -9   4   1        4.97        7.57      5.56 o 
  -8   4   1       11.02       10.10      3.65 o 
  -7   4   1        0.17       -2.82      2.82 o 
  -6   4   1       14.41       14.45      2.78 o 
  -5   4   1     1355.73     1341.30     13.78 o 
  -4   4   1       84.60       90.05      3.60 o 
  -3   4   1      551.50      571.48      7.31 o 
  -2   4   1     1432.84     1604.91     13.70 o 
  -1   4   1      112.40      144.28      3.63 o 
   0   4   1      421.37      445.92      6.44 o 
   1   4   1     2516.43     2597.50     27.80 o 
   2   4   1        9.46        5.96      1.76 o 
   3   4   1        0.01        0.23      1.93 o 
   4   4   1       66.22       76.09      4.90 o 
   5   4   1        3.38       -2.30      2.30 o 
   6   4   1      119.80      135.27     10.26 o 
   7   4   1       73.08       86.04      9.99 o 
   8   4   1       69.98       72.67      8.65 o 
   9   4   1       14.66       30.42     11.48 o 
 -10   5   1        1.70       24.64     15.06 o 
  -9   5   1       40.87       42.78      8.17 o 
  -8   5   1       42.35       52.30     10.08 o 
  -7   5   1      171.19      168.96      8.06 o 
  -6   5   1      457.64      441.00      8.13 o 
  -5   5   1      813.72      748.59     10.04 o 
  -4   5   1     1081.41     1118.76     12.28 o 
  -3   5   1      483.76      487.51      6.16 o 
  -2   5   1       39.81       39.65      2.45 o 
  -1   5   1     1271.63     1338.35     15.39 o 
   0   5   1      103.83      125.76      6.14 o 
   1   5   1        6.57        6.92      1.68 o 
   2   5   1      278.35      283.71      5.67 o 
   3   5   1     1760.98     1767.71     25.84 o 
   4   5   1      236.47      214.82      5.91 o 
   5   5   1      149.56      161.85      6.63 o 
   6   5   1       33.30       34.60      6.61 o 
   7   5   1        8.45       20.24      6.89 o 
   8   5   1       33.70       34.74      8.40 o 
  -9   6   1      542.27      480.07     23.49 o 
  -8   6   1       92.26       85.30     10.50 o 
  -7   6   1       70.05       83.13      7.46 o 
  -6   6   1        8.38        4.82      2.64 o 
  -5   6   1      145.10      141.75      5.98 o 
  -4   6   1       83.36       85.77      4.68 o 
  -3   6   1      752.77      721.50     10.86 o 
  -2   6   1      636.60      634.08      9.59 o 
  -1   6   1      613.82      646.03      8.68 o 
   0   6   1        1.00        1.41      1.61 o 
   1   6   1        4.09        1.10      1.62 o 
   2   6   1      159.87      156.85      4.55 o 
   3   6   1      237.42      246.65      6.15 o 
   4   6   1      151.31      150.50      4.93 o 
   5   6   1      165.72      169.74      6.40 o 
   6   6   1       12.91       11.56      4.41 o 
   7   6   1      206.22      190.39     11.10 o 
   8   6   1      105.97      109.52     12.75 o 
  -9   7   1        4.62        2.68      8.44 o 
  -8   7   1      211.23      206.47     17.46 o 
  -7   7   1      280.89      280.28     12.47 o 
  -6   7   1       13.19       14.66      3.72 o 
  -5   7   1       25.45       33.17      4.39 o 
  -4   7   1       59.83       58.56      5.12 o 
  -3   7   1      393.40      376.03      8.15 o 
  -2   7   1       18.21       17.62      2.66 o 
  -1   7   1      702.10      688.64     10.00 o 
   0   7   1     1043.26     1037.09     15.01 o 
   1   7   1        9.77       10.84      2.90 o 
   2   7   1       15.17       14.40      3.00 o 
   3   7   1       11.51       10.85      2.51 o 
   4   7   1       10.36        8.51      2.21 o 
   5   7   1      141.94      140.68      7.93 o 
   6   7   1      279.84      285.99     15.18 o 
   7   7   1       16.31       23.47      8.00 o 
  -8   8   1      360.02      343.45     14.80 o 
  -7   8   1      214.73      234.39     12.04 o 
  -6   8   1      331.65      333.13     14.20 o 
  -5   8   1      129.78      125.31      7.33 o 
  -4   8   1        2.21        3.54      3.23 o 
  -3   8   1      363.69      339.94     12.89 o 
  -2   8   1        7.14       11.23      3.59 o 
  -1   8   1        4.79        0.24      2.60 o 
   0   8   1        2.52        4.15      2.56 o 
   1   8   1     1284.58     1315.93     17.20 o 
   2   8   1       46.64       41.83      4.25 o 
   3   8   1        5.56        6.89      3.32 o 
   4   8   1       42.11       30.41      4.58 o 
   5   8   1       23.11       17.70      8.30 o 
  -8   9   1       55.22       71.33     14.53 o 
  -7   9   1       12.97       15.65     10.03 o 
  -6   9   1       20.58       16.34      4.67 o 
  -5   9   1      122.08      136.80      8.28 o 
  -4   9   1        9.55        6.21      3.83 o 
  -3   9   1      111.59       95.98      8.38 o 
  -2   9   1       10.84       10.18      3.34 o 
  -1   9   1      240.46      257.47      9.77 o 
   0   9   1       96.53      109.08      7.29 o 
   1   9   1      244.44      243.55      8.79 o 
   2   9   1       13.33       13.31      4.01 o 
   3   9   1        9.05       12.02      4.25 o 
   4   9   1       23.60       12.17      5.34 o 
   5   9   1        8.71       -5.02      7.17 o 
  -7  10   1        5.16        3.85      5.32 o 
  -6  10   1      275.40      260.32     13.16 o 
  -5  10   1      112.90      124.03     12.00 o 
  -4  10   1        9.62       10.52      4.95 o 
  -3  10   1      466.32      464.45     15.64 o 
  -2  10   1       24.25       22.45      4.84 o 
  -1  10   1        1.30        3.55      3.86 o 
   0  10   1       16.52       22.04      4.43 o 
   1  10   1        9.05        9.22      4.21 o 
   2  10   1      494.30      519.77     16.87 o 
   3  10   1       54.73       60.09     10.35 o 
   4  10   1       52.91       25.36     10.05 o 
  -6  11   1        7.60       13.51      8.25 o 
  -5  11   1      179.23      177.76     14.31 o 
  -4  11   1      160.84      143.12     12.79 o 
  -3  11   1        0.30        1.41      4.58 o 
  -2  11   1      176.87      192.62     11.44 o 
  -1  11   1        0.25       -2.98      6.11 o 
   0  11   1       52.07       69.09      9.05 o 
   1  11   1       54.11       64.82      8.06 o 
   2  11   1      649.33      624.71     54.36 o 
   3  11   1        5.42        3.53      7.76 o 
  -4  12   1        7.56       13.97      8.04 o 
  -3  12   1      334.55      345.46     15.65 o 
  -2  12   1      253.87      257.76     13.85 o 
  -1  12   1        1.22       27.09     15.26 o 
   0  12   1      185.66      228.54     17.03 o 
  -1 -12   2      185.34      197.63     14.65 o 
   0 -12   2       72.49       78.80      9.58 o 
   1 -12   2        1.30        6.44      5.79 o 
   2 -12   2      187.65      198.16     12.90 o 
   3 -12   2       11.32       10.02      6.27 o 
   4 -12   2       22.26       30.38      8.13 o 
  -3 -11   2      184.30      192.88     14.14 o 
  -2 -11   2        0.00       -3.76      4.72 o 
  -1 -11   2       36.63       44.76     18.42 o 
   0 -11   2        7.43       13.28      7.24 o 
   1 -11   2      364.94      402.38     15.67 o 
   2 -11   2        9.21        5.40      5.10 o 
   3 -11   2       40.30       40.96      8.25 o 
   4 -11   2      153.35      168.54     19.19 o 
   5 -11   2        5.33        2.51      5.51 o 
   6 -11   2      195.05      197.99     24.07 o 
  -4 -10   2      149.77      147.23     36.27 o 
  -3 -10   2       81.05       62.97      9.26 o 
  -2 -10   2       36.81       37.63     13.42 o 
  -1 -10   2      253.70      276.54     19.94 o 
   0 -10   2        2.61       -0.63      3.32 o 
   1 -10   2       68.15       69.70      6.39 o 
   2 -10   2      334.96      336.00     11.97 o 
   3 -10   2       30.00       32.36      5.45 o 
   4 -10   2       17.35       11.86      4.57 o 
   5 -10   2       90.75       76.61      8.30 o 
   6 -10   2        1.41        4.14      4.97 o 
   7 -10   2        1.56        6.40     13.05 o 
  -5  -9   2        9.95       13.89      9.02 o 
  -4  -9   2        3.72        4.41      4.73 o 
  -3  -9   2      188.43      194.29     10.98 o 
  -2  -9   2      190.80      207.81      9.64 o 
  -1  -9   2       38.82       38.67      5.02 o 
   0  -9   2       37.31       49.06      5.20 o 
   1  -9   2       26.93       21.48      4.34 o 
   2  -9   2        9.63       14.37      3.83 o 
   3  -9   2       50.81       36.11      5.02 o 
   4  -9   2      771.67      757.90     18.98 o 
   5  -9   2      121.20      138.50      9.18 o 
   6  -9   2       17.72       11.21      5.74 o 
   7  -9   2        2.29        6.54      5.28 o 
   8  -9   2       18.93       43.96     15.04 o 
  -6  -8   2        5.40        4.85      4.37 o 
  -5  -8   2        0.79        4.83      3.62 o 
  -4  -8   2      169.55      166.45      9.79 o 
  -3  -8   2      126.08      125.20      6.61 o 
  -2  -8   2        7.55        6.45      2.77 o 
  -1  -8   2      226.89      234.49      7.21 o 
   0  -8   2     1574.03     1636.03     19.13 o 
   1  -8   2       34.09       33.18      3.75 o 
   2  -8   2        0.13        3.70      2.03 o 
   3  -8   2        7.38        9.24      2.59 o 
   4  -8   2        4.04        5.05      2.42 o 
   5  -8   2      514.29      532.10     12.51 o 
   6  -8   2      138.47      148.93      9.38 o 
   7  -8   2        6.51        7.62      4.70 o 
   8  -8   2        0.13       -8.86     15.74 o 
  -7  -7   2      196.18      220.65     19.04 o 
  -6  -7   2       23.77       21.05      6.12 o 
  -5  -7   2       55.48       53.35      7.81 o 
  -4  -7   2        1.74        2.79      2.91 o 
  -3  -7   2      119.20      118.72      5.60 o 
  -2  -7   2      291.67      299.84      6.82 o 
  -1  -7   2       65.03       69.99      4.73 o 
   0  -7   2     1156.27     1146.80     14.02 o 
   1  -7   2       12.74       15.15      3.05 o 
   2  -7   2       86.35       99.74      4.24 o 
   3  -7   2        6.07        7.81      2.43 o 
   4  -7   2      101.17      107.90      4.78 o 
   5  -7   2      634.14      611.91     10.50 o 
   6  -7   2       70.06       70.48      5.69 o 
   7  -7   2      402.63      407.94     12.01 o 
   8  -7   2       49.89       72.56     13.89 o 
   9  -7   2       12.56       20.11     10.14 o 
  -8  -6   2      167.46      176.49     14.32 o 
  -7  -6   2       28.86       27.25      7.70 o 
  -6  -6   2        4.81        2.41      3.83 o 
  -5  -6   2       64.39       56.95      6.68 o 
  -4  -6   2       55.88       59.57      4.61 o 
  -3  -6   2      101.50      109.73      4.28 o 
  -2  -6   2       35.07       39.07      2.76 o 
  -1  -6   2      102.46      106.63      3.81 o 
   0  -6   2     1044.13     1032.55      9.87 o 
   1  -6   2      228.66      221.95      4.96 o 
   2  -6   2      124.79      116.28      4.19 o 
   3  -6   2      367.61      372.92      7.20 o 
   4  -6   2        7.25        7.25      1.84 o 
   5  -6   2      293.92      259.09      6.78 o 
   6  -6   2      518.36      508.48     10.84 o 
   7  -6   2       17.68       18.13      5.38 o 
   8  -6   2      200.00      215.72     12.07 o 
   9  -6   2      278.36      255.63     17.31 o 
  -8  -5   2       25.50       30.83      8.35 o 
  -7  -5   2      220.93      238.80     18.81 o 
  -6  -5   2      894.12      895.37     17.75 o 
  -5  -5   2      272.48      244.91      7.90 o 
  -4  -5   2      126.66      132.60      6.08 o 
  -3  -5   2       42.00       40.88      3.21 o 
  -2  -5   2      418.08      460.37      6.63 o 
  -1  -5   2        3.71        2.60      1.26 o 
   0  -5   2        6.85        3.19      1.21 o 
   1  -5   2       12.65        9.58      1.50 o 
   2  -5   2     1345.15     1434.14     12.20 o 
   3  -5   2      347.89      320.31      6.32 o 
   4  -5   2      423.00      430.50      6.97 o 
   5  -5   2       17.86       19.07      2.48 o 
   6  -5   2        1.22       -0.43      2.02 o 
   7  -5   2       22.37       32.32      4.96 o 
   8  -5   2      233.55      221.65      9.67 o 
   9  -5   2       31.42       30.78      7.53 o 
  10  -5   2      364.21      352.34     29.24 o 
  -9  -4   2       21.56       23.06      8.23 o 
  -8  -4   2        8.01       13.27      5.55 o 
  -7  -4   2        2.62        2.87      4.47 o 
  -6  -4   2     1228.64     1216.54     20.34 o 
  -5  -4   2       77.80      100.38      5.16 o 
  -4  -4   2      671.47      624.78      9.08 o 
  -3  -4   2        5.44        6.55      2.09 o 
  -2  -4   2     3190.45     3439.90     23.07 o 
  -1  -4   2       13.40       12.84      1.37 o 
   0  -4   2       35.61       51.20      2.11 o 
   1  -4   2      655.95      685.46      6.94 o 
   2  -4   2      811.73      861.29      8.36 o 
   3  -4   2      357.18      335.96      6.38 o 
   4  -4   2        8.64        8.35      1.71 o 
   5  -4   2      396.16      399.66      6.54 o 
   6  -4   2      322.05      303.45      6.92 o 
   7  -4   2       48.49       55.23      5.73 o 
   8  -4   2       17.25       22.78      5.17 o 
   9  -4   2      344.48      338.37     12.51 o 
  10  -4   2       13.92       25.72      8.26 o 
  -9  -3   2      211.85      226.16     18.56 o 
  -8  -3   2        0.21       -0.97      4.54 o 
  -7  -3   2       23.62       24.30      7.09 o 
  -6  -3   2      221.13      202.85      8.82 o 
  -5  -3   2       22.09       25.86      5.05 o 
  -4  -3   2       59.83       77.69      4.20 o 
  -3  -3   2     1422.43     1440.18     12.41 o 
  -2  -3   2        2.03        2.26      1.35 o 
  -1  -3   2     1339.47     1510.58     10.62 o 
   0  -3   2       18.18       12.79      1.22 o 
   1  -3   2     1024.88     1131.34      9.17 o 
   2  -3   2     1925.89     2026.59     14.74 o 
   3  -3   2       38.77       71.66      3.56 o 
   4  -3   2      377.45      387.03      5.84 o 
   5  -3   2      323.58      332.49      5.69 o 
   6  -3   2      307.59      304.66      7.35 o 
   7  -3   2       28.93       28.37      5.13 o 
   8  -3   2       15.49       21.76      5.06 o 
   9  -3   2        5.97        5.04      5.62 o 
  10  -3   2      234.14      233.90     15.97 o 
  -9  -2   2        5.49       17.58      8.28 o 
  -8  -2   2      271.53      284.41     31.94 o 
  -7  -2   2       31.72       18.52      6.90 o 
  -6  -2   2      146.36      143.35      7.80 o 
  -5  -2   2       63.03       57.67      5.54 o 
  -4  -2   2      898.96      900.24     14.20 o 
  -3  -2   2       33.00       28.37      2.54 o 
  -2  -2   2     3317.39     3470.93     22.31 o 
  -1  -2   2     9049.30     8839.29     46.57 o 
   0  -2   2      530.78      542.72      4.93 o 
   1  -2   2     3367.99     3429.57     20.35 o 
   2  -2   2       23.85       30.51      1.43 o 
   3  -2   2      240.58      298.16      4.21 o 
   4  -2   2        9.10       13.76      1.34 o 
   5  -2   2      142.39      153.68      5.05 o 
   6  -2   2      552.26      532.58     11.16 o 
   7  -2   2     1921.89     1864.64     23.37 o 
   8  -2   2      648.67      611.55     17.03 o 
   9  -2   2        6.18        6.97      5.50 o 
  10  -2   2       17.33       22.95      8.12 o 
 -10  -1   2       49.09       56.87     17.35 o 
  -9  -1   2      484.13      446.92     20.51 o 
  -8  -1   2       85.00       78.48     10.33 o 
  -7  -1   2       62.94       71.81      9.03 o 
  -6  -1   2      375.22      321.88     10.39 o 
  -5  -1   2       14.66       25.77      4.57 o 
  -4  -1   2      257.87      301.03      8.30 o 
  -3  -1   2      986.80     1029.83     12.27 o 
  -2  -1   2      727.67      701.06      6.81 o 
  -1  -1   2      677.55      693.48      5.61 o 
   0  -1   2     7400.99     7772.88     47.01 o 
   1  -1   2     7149.00     7251.99     41.30 o 
   2  -1   2       36.56       54.06      2.54 o 
   3  -1   2       99.16      121.50      3.54 o 
   4  -1   2      127.82      128.18      4.57 o 
   5  -1   2       28.71       28.29      3.77 o 
   6  -1   2      114.23      108.80      6.15 o 
   7  -1   2     1311.89     1226.38     21.40 o 
   8  -1   2        7.94        6.12      4.65 o 
   9  -1   2        8.42       18.07      6.09 o 
  10  -1   2        5.85       26.81      8.18 o 
 -10   0   2       46.86       56.51     10.44 o 
  -9   0   2        4.54        2.94      5.98 o 
  -8   0   2        5.18        8.88      5.17 o 
  -7   0   2      341.01      335.51     12.64 o 
  -6   0   2      232.58      227.04      8.82 o 
  -5   0   2      239.20      222.65      7.99 o 
  -4   0   2     2031.40     2155.40     28.96 o 
  -3   0   2      310.19      323.84      6.36 o 
  -2   0   2      957.37     1031.05     10.06 o 
  -1   0   2      153.95      153.15      2.32 o 
   0   0   2        2.08        0.99      0.31 o 
   1   0   2      211.38      173.53      3.71 o 
   2   0   2     2127.29     2163.97     18.19 o 
   3   0   2      530.71      544.75      6.36 o 
   4   0   2      303.39      335.76      6.18 o 
   5   0   2       69.32       77.99      5.39 o 
   6   0   2      176.44      171.08      7.99 o 
   7   0   2      198.72      196.54      8.65 o 
   8   0   2        0.81        4.02      4.58 o 
   9   0   2      154.54      148.71     10.85 o 
  10   0   2      131.08      146.56     13.28 o 
 -10   1   2      165.53      160.79     14.80 o 
  -9   1   2        6.50        5.99      5.83 o 
  -8   1   2        0.27       -1.62      4.74 o 
  -7   1   2       75.27       85.70     12.36 o 
  -6   1   2       52.56       48.88      5.24 o 
  -5   1   2      153.74      145.36      6.68 o 
  -4   1   2      843.28      884.00     11.86 o 
  -3   1   2       39.02       24.49      2.37 o 
  -2   1   2      725.79      767.88      7.61 o 
  -1   1   2     3381.05     3240.84     38.26 o 
   0   1   2     4589.38     4618.08     34.33 o 
   1   1   2    20970.77    20676.72    128.30 o 
   2   1   2       51.16       51.79      1.82 o 
   3   1   2        7.62       -0.02      1.14 o 
   4   1   2     1582.72     1488.23     15.92 o 
   5   1   2      400.22      436.86      8.16 o 
   6   1   2      105.27       98.77      6.69 o 
   7   1   2       27.12       24.99      5.26 o 
   8   1   2       21.30       20.01      5.68 o 
   9   1   2       61.93       64.15     11.02 o 
 -10   2   2       30.34       42.71      9.83 o 
  -9   2   2      119.01      125.66      9.99 o 
  -8   2   2      138.90      133.65      9.42 o 
  -7   2   2       36.99       34.68      5.12 o 
  -6   2   2       24.08       20.45      3.61 o 
  -5   2   2        4.27        4.24      2.64 o 
  -4   2   2        8.63        3.35      2.02 o 
  -3   2   2      831.65      930.74     11.13 o 
  -2   2   2     2554.64     2872.97     20.86 o 
  -1   2   2     5191.62     5273.03     38.42 o 
   0   2   2       24.42       30.15      2.40 o 
   1   2   2    11146.25    11444.31     75.00 o 
   2   2   2      287.36      360.01      5.08 o 
   3   2   2      303.64      305.56      6.48 o 
   4   2   2       17.64       13.65      2.38 o 
   5   2   2     2175.38     2142.84     20.70 o 
   6   2   2       33.48       31.63      4.44 o 
   7   2   2       35.28       29.37      5.04 o 
   8   2   2        1.21       10.47      5.04 o 
   9   2   2      109.52      116.70     12.37 o 
 -10   3   2      130.71      147.12     14.17 o 
  -9   3   2      280.84      259.97     12.64 o 
  -8   3   2       97.67       98.72      8.36 o 
  -7   3   2       18.94       16.55      4.45 o 
  -6   3   2       87.85       92.72      5.00 o 
  -5   3   2      105.20      109.75      4.79 o 
  -4   3   2     2564.43     2618.67     21.99 o 
  -3   3   2       42.36       42.50      2.57 o 
  -2   3   2       78.91       67.69      2.47 o 
  -1   3   2        0.05        4.24      1.42 o 
   0   3   2     1418.97     1439.00     12.00 o 
   1   3   2      528.20      513.55      8.18 o 
   2   3   2       35.70       47.21      2.56 o 
   3   3   2       44.91       32.72      2.24 o 
   4   3   2      394.49      403.67      7.60 o 
   5   3   2       17.91       18.26      4.02 o 
   6   3   2        5.23        7.99      3.85 o 
   7   3   2      204.72      221.69     10.85 o 
   8   3   2      182.82      170.63     13.26 o 
   9   3   2       10.90       26.81     11.39 o 
 -10   4   2       16.88       36.81     13.69 o 
  -9   4   2      309.24      319.97     13.63 o 
  -8   4   2      507.06      502.43     11.68 o 
  -7   4   2       86.16       89.84      5.58 o 
  -6   4   2       56.42       50.63      3.74 o 
  -5   4   2       54.91       59.49      3.60 o 
  -4   4   2       73.43       73.03      3.37 o 
  -3   4   2      609.96      655.36      7.92 o 
  -2   4   2       21.13       17.69      1.94 o 
  -1   4   2      663.69      636.92      7.74 o 
   0   4   2       12.18        7.50      1.11 o 
   1   4   2      840.63      923.21      9.84 o 
   2   4   2       42.72       45.03      2.78 o 
   3   4   2        0.52        0.18      1.72 o 
   4   4   2       31.16       37.69      3.14 o 
   5   4   2     1267.00     1192.47     14.01 o 
   6   4   2      465.99      443.77     12.53 o 
   7   4   2       54.53       48.53      8.47 o 
   8   4   2       45.02       63.93     10.75 o 
   9   4   2       92.42       98.05     13.84 o 
 -10   5   2        0.92        7.22     13.06 o 
  -9   5   2      163.31      165.66     10.77 o 
  -8   5   2        2.10        3.90      3.77 o 
  -7   5   2      219.42      216.56     10.14 o 
  -6   5   2      315.65      303.07      7.75 o 
  -5   5   2        9.37        9.68      2.44 o 
  -4   5   2      306.58      302.98      6.22 o 
  -3   5   2      320.41      327.73      6.87 o 
  -2   5   2      387.19      387.67      6.69 o 
  -1   5   2     1029.01     1104.96     12.00 o 
   0   5   2     1436.42     1481.37     12.36 o 
   1   5   2        0.74       -1.18      1.18 o 
   2   5   2       84.18       94.32      3.88 o 
   3   5   2        3.73       -1.05      2.41 o 
   4   5   2       11.41        9.12      2.74 o 
   5   5   2      313.88      272.98      7.62 o 
   6   5   2      152.56      134.78      9.47 o 
   7   5   2      475.87      478.86     14.08 o 
   8   5   2      320.28      351.76     18.21 o 
  -9   6   2        2.50        3.49      5.08 o 
  -8   6   2      248.37      237.93     12.64 o 
  -7   6   2      269.82      267.76     12.01 o 
  -6   6   2      137.79      141.04      6.28 o 
  -5   6   2     1116.58     1102.32     14.45 o 
  -4   6   2      333.14      303.41      7.64 o 
  -3   6   2        9.56        9.44      2.54 o 
  -2   6   2      451.46      454.94      7.76 o 
  -1   6   2      674.75      678.26      9.04 o 
   0   6   2       24.16       21.34      2.40 o 
   1   6   2       25.74       25.59      2.46 o 
   2   6   2      353.76      354.90      6.33 o 
   3   6   2      483.41      466.34      7.72 o 
   4   6   2       81.71       78.80      4.47 o 
   5   6   2        3.02        2.57      3.06 o 
   6   6   2       37.54       27.37     11.55 o 
   7   6   2        0.29        8.05      4.49 o 
   8   6   2        3.93        7.76      8.08 o 
  -9   7   2       46.35       50.37      7.83 o 
  -8   7   2        5.51       -1.32      9.89 o 
  -7   7   2        0.17       -0.58      3.90 o 
  -6   7   2      215.55      199.58      8.71 o 
  -5   7   2       18.94       15.10      3.76 o 
  -4   7   2       57.57       58.54      5.26 o 
  -3   7   2      830.27      802.28     14.89 o 
  -2   7   2       64.32       59.06      4.97 o 
  -1   7   2        3.46        3.80      2.48 o 
   0   7   2        0.95        0.33      2.00 o 
   1   7   2       18.33       20.91      3.66 o 
   2   7   2        8.07        4.57      2.39 o 
   3   7   2      267.95      271.99      6.30 o 
   4   7   2      198.39      185.41      5.38 o 
   5   7   2       20.16       13.49      3.06 o 
   6   7   2       45.36       59.30      6.57 o 
   7   7   2       98.40       98.85     11.58 o 
  -8   8   2       96.04       92.86     12.15 o 
  -7   8   2        0.85        4.98      4.66 o 
  -6   8   2        5.07        6.03      5.71 o 
  -5   8   2      138.25      149.45     11.54 o 
  -4   8   2      541.01      519.09     12.92 o 
  -3   8   2      116.48      119.73      7.97 o 
  -2   8   2      565.35      560.58     12.72 o 
  -1   8   2      156.37      148.94      7.17 o 
   0   8   2       44.43       40.56      4.87 o 
   1   8   2       99.21      108.17      5.97 o 
   2   8   2        1.04        4.23      2.74 o 
   3   8   2      221.09      223.07      8.26 o 
   4   8   2        0.85       10.36      6.03 o 
  -8   9   2       23.89       25.80      7.84 o 
  -7   9   2       29.41       27.48      6.96 o 
  -6   9   2      260.23      304.00     14.69 o 
  -5   9   2       44.94       51.30      6.00 o 
  -4   9   2        2.31        4.76      3.39 o 
  -3   9   2      143.69      163.55      8.27 o 
  -2   9   2      340.13      323.78     11.00 o 
  -1   9   2        0.68       -1.88      2.62 o 
   0   9   2      125.73      140.19      6.88 o 
   1   9   2      108.11      119.01      6.94 o 
   2   9   2      323.79      339.23     10.48 o 
   3   9   2       33.81       40.78      6.38 o 
   4   9   2       22.31       29.09     29.23 o 
  -7  10   2       34.47       31.78      7.35 o 
  -6  10   2       19.52       37.20      7.25 o 
  -5  10   2        1.26        5.52      4.91 o 
  -4  10   2        3.20       -2.72      5.10 o 
  -3  10   2       20.62        9.71      5.11 o 
  -2  10   2      447.70      470.63     13.94 o 
  -1  10   2      204.27      200.90      9.50 o 
   0  10   2       10.36        6.59      4.51 o 
   1  10   2       29.05       38.83      8.05 o 
   2  10   2      394.93      393.35     18.93 o 
   3  10   2        6.89        8.06      6.68 o 
   4  10   2       35.19       38.71     11.35 o 
  -6  11   2       56.36       68.35     10.55 o 
  -5  11   2        0.03       16.81     14.61 o 
  -4  11   2       57.97       59.94      8.38 o 
  -3  11   2       36.91       38.00      8.15 o 
  -2  11   2        8.73        7.45      4.85 o 
  -1  11   2        9.83       24.64     18.06 o 
   0  11   2      147.02      179.64     14.66 o 
   1  11   2      159.23      157.43     14.07 o 
   2  11   2       88.23       94.67     27.67 o 
   3  11   2       92.70       76.52     14.66 o 
  -4  12   2       11.73       16.74      7.03 o 
  -3  12   2       22.28       20.27      5.90 o 
  -2  12   2        8.75        6.56     10.82 o 
  -1  12   2        5.00        0.87     11.10 o 
   0  12   2       21.16       17.60      7.83 o 
   0 -12   3      142.52      136.87     18.58 o 
   1 -12   3        6.85       10.85     10.67 o 
   2 -12   3       36.02       44.09      7.88 o 
   3 -12   3       38.90       40.71     16.07 o 
   4 -12   3      147.76      142.28     25.40 o 
  -3 -11   3        0.14        2.53     10.28 o 
  -2 -11   3       65.03       74.76     29.62 o 
  -1 -11   3      138.14      136.88     17.88 o 
   0 -11   3        0.03        0.94      4.25 o 
   1 -11   3        4.43        5.38      4.64 o 
   2 -11   3      110.12      115.20     11.23 o 
   3 -11   3        2.80        9.65      5.86 o 
   4 -11   3       16.47       13.26      6.07 o 
   5 -11   3      178.21      195.62     24.78 o 
   6 -11   3      837.92      932.14     84.16 o 
  -4 -10   3        4.18        8.30      6.76 o 
  -3 -10   3       16.44       17.13      6.30 o 
  -2 -10   3       21.30       19.74      7.56 o 
  -1 -10   3       14.98       19.32     10.82 o 
   0 -10   3      202.50      185.41     14.48 o 
   1 -10   3       55.36       57.83      5.97 o 
   2 -10   3       22.86       27.27      5.19 o 
   3 -10   3       50.70       52.70      6.27 o 
   4 -10   3       26.13       27.62      6.47 o 
   5 -10   3        0.64        3.15      4.60 o 
   6 -10   3      135.35      157.22     17.41 o 
   7 -10   3       16.16       23.04     12.67 o 
  -5  -9   3      470.63      436.31     25.17 o 
  -4  -9   3       19.86       43.20     10.34 o 
  -3  -9   3        2.08       -0.43      4.34 o 
  -2  -9   3       26.47       24.00      5.77 o 
  -1  -9   3        1.32        1.70      2.67 o 
   0  -9   3       15.06       10.51      3.06 o 
   1  -9   3       26.33       24.04      3.54 o 
   2  -9   3        2.03        6.56      2.42 o 
   3  -9   3       41.89       50.74      5.54 o 
   4  -9   3        3.05        4.91      4.42 o 
   5  -9   3       26.04       21.69      5.00 o 
   6  -9   3      136.55      144.74     11.58 o 
   7  -9   3        0.44        4.88     10.26 o 
   8  -9   3      133.65      124.68     20.72 o 
  -6  -8   3       99.00      104.29     20.66 o 
  -5  -8   3       51.54       49.89      6.81 o 
  -4  -8   3       66.84       75.59      9.23 o 
  -3  -8   3      277.25      234.01      9.27 o 
  -2  -8   3       62.07       65.76      4.84 o 
  -1  -8   3      338.16      354.76     10.44 o 
   0  -8   3     2735.62     2734.71     24.59 o 
   1  -8   3       85.96       86.82      4.60 o 
   2  -8   3       37.61       39.89      5.87 o 
   3  -8   3      394.78      424.74      9.73 o 
   4  -8   3      212.96      194.94      6.93 o 
   5  -8   3       11.87        8.52      4.82 o 
   6  -8   3        1.99        4.44      3.15 o 
   7  -8   3        4.17       12.88      5.51 o 
   8  -8   3       53.64       68.22     14.34 o 
  -7  -7   3       18.33       25.08      8.67 o 
  -6  -7   3       11.35        4.20      4.87 o 
  -5  -7   3      666.49      675.56     15.61 o 
  -4  -7   3      320.24      289.51     10.85 o 
  -3  -7   3        5.88        7.73      2.85 o 
  -2  -7   3     2122.52     2096.49     20.15 o 
  -1  -7   3       45.44       47.12      3.23 o 
   0  -7   3      263.36      259.65      6.68 o 
   1  -7   3      103.25      116.26      4.74 o 
   2  -7   3      404.33      378.05      7.79 o 
   3  -7   3       24.80       28.86      2.94 o 
   4  -7   3      744.06      674.31     10.61 o 
   5  -7   3        6.93       10.37      2.52 o 
   6  -7   3       35.89       40.19      4.30 o 
   7  -7   3        9.72       13.11      4.65 o 
   8  -7   3      114.75      156.89     11.27 o 
   9  -7   3       30.28       30.53     10.21 o 
  -8  -6   3       15.41        9.60      7.43 o 
  -7  -6   3      160.39      161.82     13.18 o 
  -6  -6   3        3.81       -0.69      4.10 o 
  -5  -6   3        0.99        0.39      4.16 o 
  -4  -6   3       46.50       53.75      5.41 o 
  -3  -6   3     1341.05     1298.44     17.75 o 
  -2  -6   3      391.80      390.64      7.41 o 
  -1  -6   3     1016.01      988.04     10.67 o 
   0  -6   3      414.90      425.09      6.03 o 
   1  -6   3        1.70        3.38      1.54 o 
   2  -6   3      127.60      127.19      3.76 o 
   3  -6   3      930.23      954.34     11.92 o 
   4  -6   3      511.35      515.53      9.03 o 
   5  -6   3       40.40       32.05      2.93 o 
   6  -6   3      220.29      205.21      6.48 o 
   7  -6   3      497.94      460.15     13.05 o 
   8  -6   3       28.37       28.42      6.68 o 
   9  -6   3      151.74      149.20     15.99 o 
  -8  -5   3      147.03      161.65     14.02 o 
  -7  -5   3       77.95       87.99     10.68 o 
  -6  -5   3       60.11       64.55      7.89 o 
  -5  -5   3       48.55       48.17      4.64 o 
  -4  -5   3       91.46       89.61      5.59 o 
  -3  -5   3      769.58      749.44      9.63 o 
  -2  -5   3     1772.14     1742.37     14.36 o 
  -1  -5   3     1659.65     1620.83     12.59 o 
   0  -5   3      762.82      833.23      8.18 o 
   1  -5   3      769.05      846.93      8.25 o 
   2  -5   3      837.74      862.94      8.56 o 
   3  -5   3      304.55      316.32      5.67 o 
   4  -5   3       48.18       44.80      3.40 o 
   5  -5   3      502.11      495.88      8.02 o 
   6  -5   3       18.25       16.99      2.77 o 
   7  -5   3      115.96      117.09      7.35 o 
   8  -5   3       32.81       37.38      5.67 o 
   9  -5   3        3.56        6.10      4.94 o 
  -9  -4   3      102.87      105.17     12.19 o 
  -8  -4   3        1.15        6.86      5.99 o 
  -7  -4   3       90.30      108.75     11.86 o 
  -6  -4   3       33.53       36.66      6.32 o 
  -5  -4   3      404.95      379.74      9.40 o 
  -4  -4   3      119.68      117.55      5.03 o 
  -3  -4   3        5.70        3.19      2.06 o 
  -2  -4   3      544.00      516.22      6.73 o 
  -1  -4   3       36.22       35.85      1.69 o 
   0  -4   3      333.54      285.54      4.85 o 
   1  -4   3     2747.04     2845.26     18.80 o 
   2  -4   3       99.21      123.47      3.19 o 
   3  -4   3      163.36      155.93      3.88 o 
   4  -4   3       60.91       76.76      5.78 o 
   5  -4   3       67.91       85.02      4.67 o 
   6  -4   3       58.79       59.76      3.78 o 
   7  -4   3      770.19      755.02     15.63 o 
   8  -4   3        6.66        8.06      4.55 o 
   9  -4   3       11.69       15.12      5.37 o 
  10  -4   3       24.72       28.90     13.61 o 
  -9  -3   3       18.23       37.00      7.38 o 
  -8  -3   3        0.92       10.73      5.05 o 
  -7  -3   3        7.58        8.42      4.58 o 
  -6  -3   3       30.34       37.39      4.70 o 
  -5  -3   3      276.16      277.16      8.50 o 
  -4  -3   3      188.93      166.19      5.66 o 
  -3  -3   3       77.66       88.52      5.86 o 
  -2  -3   3      232.68      244.87      4.55 o 
  -1  -3   3      120.12      167.92      3.44 o 
   0  -3   3      412.18      442.02      5.56 o 
   1  -3   3      826.87      754.83      6.84 o 
   2  -3   3     2912.21     2985.61     19.21 o 
   3  -3   3       89.12      107.01      2.77 o 
   4  -3   3        2.85        5.31      1.38 o 
   5  -3   3      197.82      198.35      5.92 o 
   6  -3   3      208.39      199.43      6.88 o 
   7  -3   3       83.76       81.14      5.83 o 
   8  -3   3      150.43      157.31      8.86 o 
   9  -3   3       38.73       44.09     11.29 o 
  10  -3   3       49.96       43.95      8.97 o 
  -9  -2   3       34.95       29.55      6.64 o 
  -8  -2   3       15.38       12.90      5.08 o 
  -7  -2   3       21.45       28.86      7.35 o 
  -6  -2   3       14.14       20.59      4.71 o 
  -5  -2   3       57.32       66.82      5.49 o 
  -4  -2   3     1451.39     1502.11     17.65 o 
  -3  -2   3      142.95      129.00      4.30 o 
  -2  -2   3       13.93       14.54      1.60 o 
  -1  -2   3      104.87       82.94      3.26 o 
   0  -2   3      521.39      540.75      5.49 o 
   1  -2   3      941.47      919.38      6.98 o 
   2  -2   3      484.69      504.73      5.00 o 
   3  -2   3     1576.57     1590.85     10.83 o 
   4  -2   3        6.65       17.66      1.93 o 
   5  -2   3       16.24       11.92      2.74 o 
   6  -2   3       83.75       86.32      5.70 o 
   7  -2   3      633.81      611.98     12.77 o 
   8  -2   3       62.80       59.98      7.25 o 
   9  -2   3      139.69      143.54     10.66 o 
  10  -2   3       86.82       99.83     11.71 o 
 -10  -1   3        2.78        0.74      4.98 o 
  -9  -1   3      199.51      206.23     12.49 o 
  -8  -1   3       58.04       75.53     18.88 o 
  -7  -1   3      116.77      119.08      8.66 o 
  -6  -1   3        0.77       -0.26      4.27 o 
  -5  -1   3      715.12      751.70     14.29 o 
  -4  -1   3       10.69       23.82      3.87 o 
  -3  -1   3     1412.01     1495.40     15.43 o 
  -2  -1   3        3.38        0.09      1.59 o 
  -1  -1   3       15.39       12.94      1.33 o 
   0  -1   3        0.43       -1.20      1.20 o 
   1  -1   3     1038.82     1078.89     11.19 o 
   2  -1   3     4863.15     5207.74     39.99 o 
   3  -1   3       48.75       49.48      2.72 o 
   4  -1   3     1517.22     1512.56     14.18 o 
   5  -1   3     2159.49     2075.56     20.27 o 
   6  -1   3      194.26      185.57      7.32 o 
   7  -1   3       99.90       94.02      6.87 o 
   8  -1   3       60.18       58.15      7.22 o 
   9  -1   3        2.96        4.26      4.98 o 
  10  -1   3        7.61       18.66      6.91 o 
 -10   0   3      241.94      249.67     21.07 o 
  -9   0   3       81.73       76.21      8.91 o 
  -8   0   3      157.29      142.76     12.87 o 
  -7   0   3      751.36      678.52     16.89 o 
  -6   0   3      185.23      168.80      8.30 o 
  -5   0   3       69.44       78.67      6.83 o 
  -4   0   3      338.70      336.05      8.56 o 
  -3   0   3     5287.91     5415.82     42.71 o 
  -2   0   3      815.30      819.97     10.65 o 
  -1   0   3     5730.75     5624.61     33.65 o 
   0   0   3     1520.27     1513.60     11.30 o 
   1   0   3     1982.35     1906.42     13.53 o 
   2   0   3       21.04       19.68      1.81 o 
   3   0   3      424.48      416.63      6.02 o 
   4   0   3      511.48      469.49      7.26 o 
   5   0   3      139.04      145.92      6.27 o 
   6   0   3     1677.24     1617.68     22.67 o 
   7   0   3       60.99       68.69      6.39 o 
   8   0   3        5.17        4.22      4.55 o 
   9   0   3       23.19       13.63      6.03 o 
  10   0   3       18.53       19.61      6.65 o 
 -10   1   3       36.64       47.53     10.34 o 
  -9   1   3      152.94      146.60     10.80 o 
  -8   1   3      719.58      677.88     18.03 o 
  -7   1   3       19.42       33.85      7.31 o 
  -6   1   3      281.47      269.69      9.49 o 
  -5   1   3      194.74      159.98      7.24 o 
  -4   1   3        0.74       -0.88      2.73 o 
  -3   1   3      729.88      859.70     11.01 o 
  -2   1   3      130.99      108.05      3.16 o 
  -1   1   3     5101.83     4921.48     29.22 o 
   0   1   3        0.12       -1.28      1.28 o 
   1   1   3    10555.63    10250.67     80.64 o 
   2   1   3     1201.57     1329.36     10.52 o 
   3   1   3      179.86      201.13      3.66 o 
   4   1   3       35.10       21.77      2.52 o 
   5   1   3     1004.75      979.10     14.29 o 
   6   1   3     1915.50     1858.37     22.51 o 
   7   1   3      114.34      106.02      7.35 o 
   8   1   3      470.11      444.43     15.24 o 
   9   1   3      138.54      146.91     13.43 o 
 -10   2   3       47.36       68.28     22.57 o 
  -9   2   3        8.74        9.04      6.05 o 
  -8   2   3       98.27       97.10     14.53 o 
  -7   2   3       57.06       78.91      7.05 o 
  -6   2   3     1192.91     1168.69     16.18 o 
  -5   2   3       14.86       20.80      3.63 o 
  -4   2   3        0.76       -1.78      2.27 o 
  -3   2   3      896.22     1018.15     12.05 o 
  -2   2   3      879.24      887.03      8.95 o 
  -1   2   3       56.72       59.10      3.03 o 
   0   2   3     1879.22     1823.41     16.34 o 
   1   2   3       76.17      101.57      2.20 o 
   2   2   3      926.93     1085.22      7.88 o 
   3   2   3      268.18      270.17      3.83 o 
   4   2   3      166.33      166.33      4.20 o 
   5   2   3      408.05      398.50     10.54 o 
   6   2   3      337.70      327.02      9.32 o 
   7   2   3      173.54      171.54      9.47 o 
   8   2   3      177.22      184.20     10.90 o 
   9   2   3       18.46       35.28     10.08 o 
 -10   3   3       47.51       72.33     11.48 o 
  -9   3   3       75.06       72.58      8.83 o 
  -8   3   3        4.31       -2.01      4.50 o 
  -7   3   3       88.19       95.81      7.96 o 
  -6   3   3       14.49       17.15      3.48 o 
  -5   3   3     1447.21     1381.37     15.40 o 
  -4   3   3     1083.02     1130.45     12.51 o 
  -3   3   3      138.43      135.36      3.60 o 
  -2   3   3     2044.13     2097.96     19.97 o 
  -1   3   3        9.46        5.09      1.49 o 
   0   3   3       10.13       18.69      2.04 o 
   1   3   3       20.55       33.21      1.73 o 
   2   3   3     1724.96     1867.82     16.75 o 
   3   3   3        1.68        3.60      1.53 o 
   4   3   3      271.06      254.22      5.29 o 
   5   3   3        0.03       -2.13      3.17 o 
   6   3   3       16.29       14.56      5.48 o 
   7   3   3        5.44        2.16      7.03 o 
   8   3   3       25.20       25.71      6.49 o 
   9   3   3      168.38      190.74     14.24 o 
 -10   4   3       18.01       22.33     14.07 o 
  -9   4   3      166.62      185.24     10.14 o 
  -8   4   3        1.29        4.36      4.75 o 
  -7   4   3        0.53        3.98      3.79 o 
  -6   4   3      504.95      480.30      9.38 o 
  -5   4   3     1421.00     1365.03     15.37 o 
  -4   4   3       13.19       18.82      2.49 o 
  -3   4   3     2414.01     2468.14     21.93 o 
  -2   4   3       13.09       14.29      2.30 o 
  -1   4   3       20.24       23.01      2.07 o 
   0   4   3       13.19       13.92      1.67 o 
   1   4   3       87.00       94.29      3.22 o 
   2   4   3      547.31      564.49      8.12 o 
   3   4   3      720.54      691.10      9.06 o 
   4   4   3      259.13      248.47      6.01 o 
   5   4   3      267.88      253.70      9.42 o 
   6   4   3      226.19      192.28     11.75 o 
   7   4   3        2.09        4.20      4.58 o 
   8   4   3       11.58       14.36      7.93 o 
  -9   5   3      287.52      309.06     25.32 o 
  -8   5   3      332.49      321.36     11.13 o 
  -7   5   3        0.26        2.32      3.14 o 
  -6   5   3      357.04      345.04      8.33 o 
  -5   5   3      823.05      781.28     11.80 o 
  -4   5   3      890.81      865.62     11.55 o 
  -3   5   3        0.98        0.83      2.44 o 
  -2   5   3     3197.22     3179.47     32.21 o 
  -1   5   3      164.21      136.18      5.59 o 
   0   5   3      152.20      164.41      5.18 o 
   1   5   3        0.07       -0.68      1.49 o 
   2   5   3        4.32        1.58      1.81 o 
   3   5   3      269.50      277.68      7.67 o 
   4   5   3      219.68      183.38      5.53 o 
   5   5   3      108.17      115.64      7.57 o 
   6   5   3        0.33        1.64      4.62 o 
   7   5   3        4.81        1.04      4.92 o 
   8   5   3       16.61       23.88     16.90 o 
  -9   6   3        3.50        1.26     11.18 o 
  -8   6   3       94.93       82.43      8.67 o 
  -7   6   3      357.57      337.56     11.21 o 
  -6   6   3        0.41        2.41      2.87 o 
  -5   6   3       30.50       35.68      4.18 o 
  -4   6   3      151.82      151.92      7.65 o 
  -3   6   3      500.73      485.95     11.11 o 
  -2   6   3      196.31      188.39      6.92 o 
  -1   6   3       14.03       20.38      3.03 o 
   0   6   3     2972.46     2980.68     28.76 o 
   1   6   3      133.02      135.50      4.07 o 
   2   6   3       43.24       44.34      3.62 o 
   3   6   3       94.52       88.35      4.33 o 
   4   6   3      986.86      960.69     12.82 o 
   5   6   3      292.19      270.29     10.26 o 
   6   6   3      350.22      360.44     10.91 o 
   7   6   3      239.05      248.10     11.28 o 
  -9   7   3        6.64        6.94      5.50 o 
  -8   7   3      249.46      243.34     12.68 o 
  -7   7   3        0.20        2.04      3.42 o 
  -6   7   3        3.89        6.63      3.32 o 
  -5   7   3       99.52       96.28      6.07 o 
  -4   7   3      119.58      122.72      7.83 o 
  -3   7   3        9.03        5.23      3.72 o 
  -2   7   3      604.74      595.28     11.65 o 
  -1   7   3      280.10      279.26      7.99 o 
   0   7   3        8.34       13.82      3.14 o 
   1   7   3      139.49      146.17      6.17 o 
   2   7   3      614.44      603.37     11.66 o 
   3   7   3       71.67       64.28      6.69 o 
   4   7   3      358.76      328.97     11.33 o 
   5   7   3       14.10       18.46      4.28 o 
   6   7   3       79.83       80.29      7.31 o 
   7   7   3       82.89      101.01     11.17 o 
  -8   8   3      142.56      158.29     11.70 o 
  -7   8   3      117.58      106.74      9.41 o 
  -6   8   3       21.72       23.79      4.78 o 
  -5   8   3       13.90        9.27      3.82 o 
  -4   8   3      469.85      441.33     12.02 o 
  -3   8   3       84.78       84.01      6.53 o 
  -2   8   3       13.70       12.18      3.36 o 
  -1   8   3        7.10        5.40      3.08 o 
   0   8   3       12.76        7.02      2.98 o 
   1   8   3      497.01      516.99     11.27 o 
   2   8   3       35.38       37.95      4.16 o 
   3   8   3      104.88      103.70      6.76 o 
   4   8   3       12.66       10.14      3.46 o 
   5   8   3       45.12       51.63      7.95 o 
  -8   9   3        5.97       -0.41      8.83 o 
  -7   9   3       25.63       21.48     10.49 o 
  -6   9   3      122.93      137.56      8.86 o 
  -5   9   3       96.80       93.46      9.95 o 
  -4   9   3        0.02       -3.35      4.60 o 
  -3   9   3      149.06      153.65      7.46 o 
  -2   9   3        3.78        1.92      2.93 o 
  -1   9   3        3.49        3.25      2.96 o 
   0   9   3        7.51        8.04      3.22 o 
   1   9   3        2.58        4.01      3.13 o 
   2   9   3      565.43      582.87     15.76 o 
   3   9   3        0.14       -1.01      4.31 o 
   4   9   3       32.58       24.60      7.95 o 
  -7  10   3        4.47        0.21      5.45 o 
  -6  10   3        2.52        4.89      9.58 o 
  -5  10   3       85.79       77.94      8.44 o 
  -4  10   3      405.52      399.46     14.71 o 
  -3  10   3       16.04       17.75      4.70 o 
  -2  10   3       20.28       18.27      4.53 o 
  -1  10   3       71.51       84.25      7.98 o 
   0  10   3       53.87       33.46      9.90 o 
   1  10   3      116.74      135.56     12.64 o 
   2  10   3      334.31      343.08     37.99 o 
   3  10   3       25.45       29.95     21.10 o 
   4  10   3       29.16       35.81     16.20 o 
  -6  11   3       28.62       37.00     10.97 o 
  -5  11   3       32.17       24.27      7.84 o 
  -4  11   3       11.01        2.39      9.29 o 
  -3  11   3      165.51      190.44     17.80 o 
  -2  11   3      396.90      369.47     35.63 o 
  -1  11   3       61.25       64.40     10.46 o 
   0  11   3        1.28        2.00     11.00 o 
   1  11   3      110.89      121.25     13.12 o 
   2  11   3       39.84       32.74     10.01 o 
  -3  12   3       51.99       69.02     11.00 o 
  -2  12   3        9.02       28.24     13.25 o 
  -1  12   3      105.57      134.97     13.81 o 
   0  12   3      182.04      201.64     15.48 o 
   0 -12   4        2.51        3.57     10.20 o 
   1 -12   4      224.89      216.35     14.99 o 
   2 -12   4       29.76       31.74      9.47 o 
   3 -12   4        1.28        8.88      7.91 o 
  -3 -11   4       82.88       65.17     10.14 o 
  -2 -11   4        1.83       -3.31      8.35 o 
  -1 -11   4       19.56       17.42     13.22 o 
   0 -11   4       21.48       32.78      7.67 o 
   1 -11   4       35.35       34.99      6.87 o 
   2 -11   4       72.91       60.00      8.95 o 
   3 -11   4      192.78      196.92     28.33 o 
   4 -11   4      104.09       67.31     11.33 o 
   5 -11   4       37.12       30.68      8.15 o 
  -4 -10   4       79.34       68.07      9.72 o 
  -3 -10   4       10.26        7.30      7.00 o 
  -2 -10   4      364.46      366.25     27.42 o 
  -1 -10   4      225.29      215.49     13.45 o 
   0 -10   4       49.66       57.07      7.34 o 
   1 -10   4        8.06        7.96      3.94 o 
   2 -10   4        1.63        9.28      4.46 o 
   3 -10   4       22.94       29.37      5.43 o 
   4 -10   4       85.74       87.92      7.57 o 
   5 -10   4      289.21      289.53     15.80 o 
   6 -10   4       23.15       32.88      7.64 o 
   7 -10   4       26.98       40.24     13.30 o 
  -5  -9   4        0.05        8.05     11.82 o 
  -4  -9   4      111.69      107.80      9.28 o 
  -3  -9   4      132.62      121.25     18.34 o 
  -2  -9   4        3.04        5.25      3.44 o 
  -1  -9   4       10.72       10.26      4.04 o 
   0  -9   4      418.38      453.03     10.30 o 
   1  -9   4       31.18       34.25      4.09 o 
   2  -9   4       41.55       43.21      4.37 o 
   3  -9   4        1.70        5.91      3.68 o 
   4  -9   4       48.20       63.35      4.95 o 
   5  -9   4        2.95        0.80      4.30 o 
   6  -9   4       57.43       74.29     15.05 o 
   7  -9   4      143.66      117.59     20.66 o 
   8  -9   4       22.64       30.81     14.07 o 
  -6  -8   4        0.61       11.74      7.64 o 
  -5  -8   4       44.46       47.30     17.18 o 
  -4  -8   4      149.78      124.15     10.77 o 
  -3  -8   4        0.39        1.30      5.80 o 
  -2  -8   4      173.71      169.34      8.89 o 
  -1  -8   4      112.13      118.12      5.92 o 
   0  -8   4      308.02      314.11      8.00 o 
   1  -8   4        2.35        2.05      2.14 o 
   2  -8   4        0.03        1.72      2.02 o 
   3  -8   4       46.64       52.50      3.98 o 
   4  -8   4       22.86       27.67      3.82 o 
   5  -8   4      248.42      253.06     10.43 o 
   6  -8   4        7.78       17.17      5.44 o 
   7  -8   4       20.24       36.14      7.75 o 
   8  -8   4       28.03       40.47     21.94 o 
  -7  -7   4      429.33      460.75     20.99 o 
  -6  -7   4        0.10        4.99      5.43 o 
  -5  -7   4      104.18       95.00      6.46 o 
  -4  -7   4      203.97      186.19      7.37 o 
  -3  -7   4      153.85      135.41      6.36 o 
  -2  -7   4       57.93       68.77      4.46 o 
  -1  -7   4       25.73       22.54      2.75 o 
   0  -7   4       28.98       26.39      3.14 o 
   1  -7   4      854.44      841.39     14.69 o 
   2  -7   4       93.74       86.01      4.46 o 
   3  -7   4      143.86      148.82      5.53 o 
   4  -7   4       64.89       59.56      3.80 o 
   5  -7   4      255.87      243.55      7.74 o 
   6  -7   4       82.39       88.24      5.83 o 
   7  -7   4       57.11       66.00      6.73 o 
   8  -7   4        1.33        2.24      6.57 o 
   9  -7   4       55.83       56.32     12.07 o 
  -8  -6   4        8.51       19.26      7.40 o 
  -7  -6   4        1.67       10.40      7.52 o 
  -6  -6   4      495.03      492.36     16.76 o 
  -5  -6   4      146.33      139.78      8.12 o 
  -4  -6   4       43.03       41.21      5.86 o 
  -3  -6   4      444.58      457.53     10.07 o 
  -2  -6   4      189.66      173.84      5.81 o 
  -1  -6   4      104.58      104.20      3.89 o 
   0  -6   4       24.88       22.90      2.54 o 
   1  -6   4     2695.68     2629.77     21.05 o 
   2  -6   4      137.45      134.37      3.98 o 
   3  -6   4       20.75       22.29      2.44 o 
   4  -6   4      655.87      643.24      9.44 o 
   5  -6   4      246.26      226.23      6.86 o 
   6  -6   4       72.86       67.94      5.31 o 
   7  -6   4       24.44       33.53      5.59 o 
   8  -6   4      141.33      161.60     11.26 o 
   9  -6   4       68.47       71.45     12.49 o 
  -8  -5   4       19.19       39.40     18.33 o 
  -7  -5   4      362.71      329.90     17.02 o 
  -6  -5   4      324.83      300.03     13.29 o 
  -5  -5   4        2.05       -1.63      3.76 o 
  -4  -5   4     1692.75     1589.37     22.27 o 
  -3  -5   4      328.71      320.31      9.06 o 
  -2  -5   4       80.72      103.34      3.76 o 
  -1  -5   4      183.86      181.94      4.63 o 
   0  -5   4       50.95       47.61      2.79 o 
   1  -5   4      168.98      161.21      3.77 o 
   2  -5   4        5.87        5.11      1.59 o 
   3  -5   4      841.76      823.11      8.96 o 
   4  -5   4      271.26      281.76      5.54 o 
   5  -5   4      261.89      243.98      6.53 o 
   6  -5   4       34.27       41.16      4.16 o 
   7  -5   4        9.45       14.66      4.46 o 
   8  -5   4        1.49        5.89      4.31 o 
   9  -5   4      205.00      221.09     12.74 o 
  -9  -4   4      301.22      299.07     17.28 o 
  -8  -4   4      115.01      108.82     13.74 o 
  -7  -4   4       19.27       20.15      6.22 o 
  -6  -4   4      435.31      419.70     12.42 o 
  -5  -4   4      642.12      640.58     13.79 o 
  -4  -4   4       13.29       11.58      3.49 o 
  -3  -4   4     1041.37     1034.03     12.06 o 
  -2  -4   4       99.00       73.96      3.31 o 
  -1  -4   4      507.00      556.95      7.94 o 
   0  -4   4      153.02      159.67      3.94 o 
   1  -4   4      188.81      208.61      3.83 o 
   2  -4   4       37.42       28.34      1.94 o 
   3  -4   4      260.60      269.85      4.76 o 
   4  -4   4      180.00      173.67      4.18 o 
   5  -4   4     1540.87     1488.31     16.60 o 
   6  -4   4      797.31      763.54     12.42 o 
   7  -4   4       42.61       46.82      5.05 o 
   8  -4   4      168.24      158.27      8.95 o 
   9  -4   4        1.40        6.89      6.82 o 
  -9  -3   4       15.89       22.00      6.82 o 
  -8  -3   4       79.16       89.03      9.65 o 
  -7  -3   4        6.40       13.26      4.47 o 
  -6  -3   4       25.62       36.28      7.95 o 
  -5  -3   4      188.90      186.10      7.54 o 
  -4  -3   4      710.29      703.02     10.81 o 
  -3  -3   4      511.92      530.82      9.05 o 
  -2  -3   4        8.49       19.69      2.57 o 
  -1  -3   4     3901.68     4217.44     48.26 o 
   0  -3   4      628.44      601.98      9.14 o 
   1  -3   4       54.39       63.10      2.39 o 
   2  -3   4      182.93      193.06      3.63 o 
   3  -3   4     1741.89     1857.18     13.59 o 
   4  -3   4       70.69       87.36      2.95 o 
   5  -3   4        0.18        3.73      1.78 o 
   6  -3   4      209.36      205.75      7.98 o 
   7  -3   4      911.69      873.24     15.51 o 
   8  -3   4        7.99       13.06      4.35 o 
   9  -3   4       60.15       60.04      9.65 o 
  10  -3   4       17.73       24.75     10.64 o 
  -9  -2   4      326.20      307.44     21.97 o 
  -8  -2   4      183.86      187.50     10.90 o 
  -7  -2   4       23.49       14.25      7.49 o 
  -6  -2   4      302.76      292.24      9.04 o 
  -5  -2   4     1025.47      939.39     14.79 o 
  -4  -2   4      104.47      105.28      5.27 o 
  -3  -2   4      424.65      439.34      8.20 o 
  -2  -2   4      348.06      314.54      5.29 o 
  -1  -2   4     1060.59     1215.69     10.24 o 
   0  -2   4       56.43       62.62      2.47 o 
   1  -2   4      198.66      176.10      3.21 o 
   2  -2   4       80.08      103.48      2.40 o 
   3  -2   4      803.22      915.30      7.50 o 
   4  -2   4      181.82      209.64      4.53 o 
   5  -2   4      320.41      326.71      7.68 o 
   6  -2   4       32.39       30.32      4.08 o 
   7  -2   4      254.57      246.88      8.61 o 
   8  -2   4        6.47        8.21      4.15 o 
   9  -2   4      119.99      110.81     12.16 o 
  10  -2   4        7.00       21.87      7.59 o 
  -9  -1   4        9.11       22.23      6.62 o 
  -8  -1   4       73.50       69.32      8.04 o 
  -7  -1   4      122.61      133.19      7.98 o 
  -6  -1   4       66.28       73.26      5.68 o 
  -5  -1   4      552.67      554.64     11.10 o 
  -4  -1   4      417.62      412.50      8.75 o 
  -3  -1   4      407.64      428.06      7.30 o 
  -2  -1   4      208.11      188.23      4.47 o 
  -1  -1   4     1261.14     1288.96     11.36 o 
   0  -1   4     5520.77     5413.47     33.11 o 
   1  -1   4     1290.00     1316.64     10.39 o 
   2  -1   4     2146.99     2157.33     16.05 o 
   3  -1   4      338.33      327.14      6.02 o 
   4  -1   4       65.04       82.48      3.54 o 
   5  -1   4       34.40       38.22      3.67 o 
   6  -1   4        5.27        3.81      3.63 o 
   7  -1   4       24.77       28.81      4.93 o 
   8  -1   4      791.94      707.18     18.76 o 
   9  -1   4      260.03      254.38     15.78 o 
  10  -1   4       16.16       15.96     14.62 o 
 -10   0   4      136.65      125.73     11.26 o 
  -9   0   4       52.05       34.61      6.26 o 
  -8   0   4       52.73       43.63      8.95 o 
  -7   0   4        0.32        4.06      4.90 o 
  -6   0   4      296.17      302.47     10.21 o 
  -5   0   4     1005.96      937.76     14.16 o 
  -4   0   4       11.02        6.70      2.68 o 
  -3   0   4      129.17      100.09      3.95 o 
  -2   0   4     2616.83     2621.81     19.19 o 
  -1   0   4      141.75      175.57      3.08 o 
   0   0   4       14.36       17.77      1.75 o 
   1   0   4     4871.31     5020.59     31.73 o 
   2   0   4      244.27      295.25      3.83 o 
   3   0   4      463.26      465.43      6.60 o 
   4   0   4      688.35      609.31      9.22 o 
   5   0   4        0.24       -0.03      2.24 o 
   6   0   4        3.75        0.33      3.45 o 
   7   0   4        5.24        6.61      4.27 o 
   8   0   4      694.52      672.95     18.42 o 
   9   0   4       74.40       78.25     11.20 o 
 -10   1   4      477.70      489.14     18.32 o 
  -9   1   4       14.08        5.88      4.92 o 
  -8   1   4       89.53       91.84     14.59 o 
  -7   1   4       63.67       67.87      6.77 o 
  -6   1   4       19.50       21.02      4.98 o 
  -5   1   4      200.35      201.58      8.17 o 
  -4   1   4      516.49      490.08      8.98 o 
  -3   1   4     1188.33     1244.18     12.22 o 
  -2   1   4      114.80      125.73      4.09 o 
  -1   1   4      532.06      486.89      5.61 o 
   0   1   4        0.58       -0.97      0.97 o 
   1   1   4     1191.74     1308.43     11.24 o 
   2   1   4     1966.61     1922.56     13.60 o 
   3   1   4     2109.48     2093.74     12.71 o 
   4   1   4       94.61      100.30      4.22 o 
   5   1   4      608.13      637.55     11.63 o 
   6   1   4      419.38      404.10     11.27 o 
   7   1   4      219.99      202.75      9.14 o 
   8   1   4        0.08       11.23      5.30 o 
   9   1   4        0.17        4.59      7.36 o 
 -10   2   4       62.88       56.73      9.77 o 
  -9   2   4      220.60      212.07     12.45 o 
  -8   2   4      165.32      154.37     12.78 o 
  -7   2   4        1.87        9.26      5.46 o 
  -6   2   4       12.97       12.82      4.17 o 
  -5   2   4      129.63      116.51      6.48 o 
  -4   2   4       14.51       19.63      3.20 o 
  -3   2   4     1687.97     1682.47     15.43 o 
  -2   2   4      898.25      856.44     10.09 o 
  -1   2   4     3159.52     3158.94     23.34 o 
   0   2   4      161.09      138.38      2.53 o 
   1   2   4     1253.99     1340.92     14.80 o 
   2   2   4       61.17       61.89      2.56 o 
   3   2   4      117.32      127.43      3.06 o 
   4   2   4     1033.05      984.26      9.57 o 
   5   2   4      138.63      130.20      6.34 o 
   6   2   4        2.72        6.04      3.63 o 
   7   2   4       60.97       58.12      6.56 o 
   8   2   4        9.98        6.12      4.82 o 
   9   2   4       32.48       46.13      8.65 o 
 -10   3   4      181.08      189.85     12.43 o 
  -9   3   4        7.26       16.33      7.43 o 
  -8   3   4      459.29      437.99     14.38 o 
  -7   3   4      208.21      198.83      8.24 o 
  -6   3   4       44.61       41.94      4.12 o 
  -5   3   4        5.34        7.20      3.00 o 
  -4   3   4       12.88       12.06      2.25 o 
  -3   3   4       10.09       16.16      2.05 o 
  -2   3   4       15.65       18.23      1.60 o 
  -1   3   4      168.02      127.97      3.61 o 
   0   3   4       13.53       25.93      1.95 o 
   1   3   4       67.76       62.95      3.30 o 
   2   3   4     1694.94     1809.29     13.54 o 
   3   3   4       24.41       23.53      2.20 o 
   4   3   4      370.98      368.49      6.47 o 
   5   3   4      287.17      254.36      7.96 o 
   6   3   4     1325.66     1298.17     18.88 o 
   7   3   4       89.49       78.76      7.27 o 
   8   3   4        0.50        8.50      5.60 o 
   9   3   4       22.99       32.78     14.21 o 
 -10   4   4        9.03        6.29     15.33 o 
  -9   4   4        3.60       -4.42      8.63 o 
  -8   4   4      134.87      136.36      9.25 o 
  -7   4   4      236.36      229.07      7.97 o 
  -6   4   4      481.72      467.00      9.33 o 
  -5   4   4       75.06       81.34      4.13 o 
  -4   4   4      223.75      234.13      5.89 o 
  -3   4   4      503.84      532.15      6.80 o 
  -2   4   4      635.93      595.76      8.52 o 
  -1   4   4      819.15      785.48     10.48 o 
   0   4   4     1053.95     1068.15     12.23 o 
   1   4   4      254.86      231.82      3.75 o 
   2   4   4      378.69      380.93      5.56 o 
   3   4   4        0.00       -1.91      1.91 o 
   4   4   4       89.09       89.34      4.13 o 
   5   4   4       43.01       38.54      4.73 o 
   6   4   4       13.77       15.45      5.72 o 
   7   4   4       84.35       88.55      7.78 o 
   8   4   4      138.33      132.52     11.27 o 
  -9   5   4       54.57       65.04     18.83 o 
  -8   5   4      184.26      170.49     10.95 o 
  -7   5   4      572.91      539.37     13.75 o 
  -6   5   4       71.36       81.90      4.91 o 
  -5   5   4      527.20      496.66      9.44 o 
  -4   5   4     1918.98     1838.88     18.48 o 
  -3   5   4       40.75       38.01      2.62 o 
  -2   5   4      146.37      135.94      4.34 o 
  -1   5   4        0.83        2.94      1.74 o 
   0   5   4       33.52       37.10      2.34 o 
   1   5   4      188.00      204.50      5.02 o 
   2   5   4      218.14      189.59      4.89 o 
   3   5   4       62.36       64.47      3.91 o 
   4   5   4       69.80       65.78      3.93 o 
   5   5   4       19.25       19.71      4.24 o 
   6   5   4      130.09      138.53      8.32 o 
   7   5   4       75.92       85.09      7.93 o 
   8   5   4       15.77       24.34     15.65 o 
  -9   6   4      176.01      169.33     14.29 o 
  -8   6   4       21.93       19.29     14.13 o 
  -7   6   4       15.33       16.06      4.43 o 
  -6   6   4      185.70      190.02      8.58 o 
  -5   6   4     1154.74     1118.76     17.23 o 
  -4   6   4     1676.02     1636.22     20.76 o 
  -3   6   4      655.59      641.13     12.96 o 
  -2   6   4      187.30      180.69      6.61 o 
  -1   6   4      234.56      251.52      7.14 o 
   0   6   4       28.94       35.18      3.46 o 
   1   6   4      261.93      285.14      7.44 o 
   2   6   4      337.74      333.52      7.20 o 
   3   6   4       94.05       97.31      4.40 o 
   4   6   4      592.85      578.32     14.66 o 
   5   6   4       28.78       31.43      5.08 o 
   6   6   4       14.65        9.14      4.67 o 
   7   6   4        7.90        6.42      9.09 o 
  -9   7   4        0.09        0.16      6.68 o 
  -8   7   4       31.09       25.98      7.98 o 
  -7   7   4      133.63      135.07      8.32 o 
  -6   7   4       73.44       67.02      6.85 o 
  -5   7   4       11.19       13.84      4.14 o 
  -4   7   4      593.99      596.08     13.52 o 
  -3   7   4     1399.64     1326.42     20.25 o 
  -2   7   4      260.08      252.12      8.00 o 
  -1   7   4      941.73      912.33     14.38 o 
   0   7   4        8.70        7.08      2.88 o 
   1   7   4      217.91      221.50      7.07 o 
   2   7   4        4.05        4.41      3.18 o 
   3   7   4       86.39      107.48      6.34 o 
   4   7   4       18.78       21.65     10.16 o 
   5   7   4       89.55      104.86      8.01 o 
   6   7   4       43.69       54.33      7.94 o 
   7   7   4       21.17       37.09      7.43 o 
  -8   8   4      102.71      101.21      9.91 o 
  -7   8   4       62.08       50.04      8.98 o 
  -6   8   4      116.84      107.35     14.43 o 
  -5   8   4       14.21       24.29      4.47 o 
  -4   8   4       23.30       18.81      4.32 o 
  -3   8   4       56.61       61.30      5.23 o 
  -2   8   4     1191.94     1189.43     17.92 o 
  -1   8   4       49.56       52.54      4.71 o 
   0   8   4       75.43       78.88      5.36 o 
   1   8   4      236.75      213.11     11.73 o 
   2   8   4       11.57       10.20      4.04 o 
   3   8   4       33.74       40.51      5.06 o 
   4   8   4       98.88      110.57     13.05 o 
   5   8   4      157.40      184.04     12.18 o 
   6   8   4        0.00       20.15      8.63 o 
  -8   9   4       12.09       14.84      6.95 o 
  -7   9   4      299.31      290.63     13.96 o 
  -6   9   4       25.61       26.12      6.23 o 
  -5   9   4        0.12       -3.02      6.48 o 
  -4   9   4       12.07       16.66      4.69 o 
  -3   9   4      113.79      116.82      6.99 o 
  -2   9   4      167.65      165.50      7.62 o 
  -1   9   4      380.43      390.96     12.22 o 
   0   9   4      294.90      292.72     10.80 o 
   1   9   4        3.92        1.28      3.50 o 
   2   9   4       49.45       53.34      5.98 o 
   3   9   4       10.05        7.42      4.27 o 
   4   9   4        0.14       14.28     14.65 o 
   5   9   4       90.31      141.81     24.34 o 
  -7  10   4        7.58       12.60      5.85 o 
  -6  10   4        0.09        0.45      5.19 o 
  -5  10   4      199.01      194.93     11.61 o 
  -4  10   4       18.26       14.62      5.14 o 
  -3  10   4        0.66        3.28      5.11 o 
  -2  10   4       40.17       38.26      6.92 o 
  -1  10   4       41.34       46.87      7.30 o 
   0  10   4       83.55       86.21      8.73 o 
   1  10   4      116.68      128.05     23.12 o 
   2  10   4       46.61       28.34      8.35 o 
   3  10   4        9.03        2.80     10.95 o 
   4  10   4       84.28      109.75     22.60 o 
  -5  11   4      206.67      219.93     11.34 o 
  -4  11   4       60.59       73.26     10.95 o 
  -3  11   4        8.41        8.07      5.82 o 
  -2  11   4       81.75       91.03     30.17 o 
  -1  11   4      196.62      213.32     15.81 o 
   0  11   4       93.90       94.55     18.02 o 
   1  11   4        9.77       20.24      8.23 o 
   2  11   4       20.79       18.68      7.95 o 
  -2  12   4       67.47       51.59     12.38 o 
  -1  12   4        0.25       14.03     22.85 o 
   0 -12   5       62.99       76.07     21.61 o 
   1 -12   5       64.11       48.05      9.40 o 
   2 -12   5       23.73       20.20     13.78 o 
   3 -12   5       34.76       23.40      7.41 o 
  -2 -11   5        0.40       -4.63      4.63 o 
  -1 -11   5      143.01      134.20     12.54 o 
   0 -11   5       23.34       25.15      6.72 o 
   1 -11   5      211.46      198.30     22.58 o 
   2 -11   5      218.97      228.77     14.67 o 
   3 -11   5      247.28      269.80     15.84 o 
   4 -11   5        2.45       -1.51      5.34 o 
   5 -11   5       61.93       57.41      9.61 o 
  -4 -10   5       52.22       31.16      7.64 o 
  -3 -10   5        4.27        8.53      5.33 o 
  -2 -10   5        5.84        8.80      9.46 o 
  -1 -10   5       93.64       78.89     10.01 o 
   0 -10   5       19.04       24.63      4.97 o 
   1 -10   5       84.51       79.46      8.41 o 
   2 -10   5       92.15       96.08      7.67 o 
   3 -10   5       43.83       35.95      5.77 o 
   4 -10   5        0.15       -0.26      3.97 o 
   5 -10   5       80.70       81.41     19.22 o 
   6 -10   5        2.18       11.74     10.20 o 
  -5  -9   5       39.30       45.63      8.24 o 
  -4  -9   5       10.16       16.43      5.53 o 
  -3  -9   5      160.38      147.89     16.34 o 
  -2  -9   5       95.96       97.56     13.69 o 
  -1  -9   5       65.17       66.03     10.99 o 
   0  -9   5       27.76       26.12      3.62 o 
   1  -9   5      192.12      198.12      7.56 o 
   2  -9   5      204.04      207.60      8.98 o 
   3  -9   5       10.56        8.57      4.03 o 
   4  -9   5      172.11      182.54     10.22 o 
   5  -9   5      279.78      284.33     11.94 o 
   6  -9   5        6.62       24.01     11.20 o 
   7  -9   5      175.00      196.31     24.27 o 
  -6  -8   5        5.53       11.47      6.77 o 
  -5  -8   5       88.49       99.61     13.97 o 
  -4  -8   5      447.96      413.79     14.56 o 
  -3  -8   5       68.81       65.12     11.84 o 
  -2  -8   5        1.51        3.44      3.33 o 
  -1  -8   5      151.88      162.23      6.73 o 
   0  -8   5       87.21       92.06      5.14 o 
   1  -8   5       43.32       40.90      3.83 o 
   2  -8   5      238.31      225.80      6.78 o 
   3  -8   5      215.65      214.43      7.64 o 
   4  -8   5        3.26        2.58      2.35 o 
   5  -8   5      139.48      149.58      8.47 o 
   6  -8   5      187.83      194.66     16.31 o 
   7  -8   5        6.61       14.69     12.07 o 
   8  -8   5        5.06       -9.61      9.61 o 
  -7  -7   5       17.78       52.93      8.72 o 
  -6  -7   5        4.44       12.66      6.27 o 
  -5  -7   5       76.91       85.11     11.23 o 
  -4  -7   5       43.33       43.99      4.62 o 
  -3  -7   5      227.02      225.41      7.87 o 
  -2  -7   5      858.02      833.73     19.46 o 
  -1  -7   5      163.18      165.02      5.36 o 
   0  -7   5      478.14      475.66      8.31 o 
   1  -7   5       72.79       65.56      4.18 o 
   2  -7   5       64.90       62.81      4.15 o 
   3  -7   5       42.72       43.82      3.67 o 
   4  -7   5      322.93      350.72      8.07 o 
   5  -7   5      433.26      390.30     10.70 o 
   6  -7   5        4.71        9.05      5.26 o 
   7  -7   5        1.84        6.36      4.42 o 
   8  -7   5       91.14       96.89      8.26 o 
  -7  -6   5       44.79       53.25     14.61 o 
  -6  -6   5       10.91       19.95      5.83 o 
  -5  -6   5       30.42       28.24      5.20 o 
  -4  -6   5        2.37        3.71      3.37 o 
  -3  -6   5      346.89      334.32      8.88 o 
  -2  -6   5       71.32       70.02      6.78 o 
  -1  -6   5     1401.31     1362.73     15.42 o 
   0  -6   5       94.02      109.91      4.27 o 
   1  -6   5      158.87      164.98      4.91 o 
   2  -6   5      359.80      383.94      6.94 o 
   3  -6   5       83.46       93.60      3.80 o 
   4  -6   5       68.89       71.93      3.56 o 
   5  -6   5      354.96      336.87      8.65 o 
   6  -6   5      264.18      264.94      8.59 o 
   7  -6   5       10.56        5.39      3.70 o 
   8  -6   5       52.34       57.89      8.36 o 
   9  -6   5       11.12       14.17      8.88 o 
  -8  -5   5       79.56       92.42     18.62 o 
  -7  -5   5       33.86       33.61      7.81 o 
  -6  -5   5       53.13       49.53      7.49 o 
  -5  -5   5      132.15      118.52      7.53 o 
  -4  -5   5      381.64      360.46     10.45 o 
  -3  -5   5      246.93      223.11      8.01 o 
  -2  -5   5      179.94      177.89      4.99 o 
  -1  -5   5       47.90       51.31      3.36 o 
   0  -5   5      481.41      435.19      7.53 o 
   1  -5   5     1245.92     1218.72     12.33 o 
   2  -5   5        1.02        0.93      1.47 o 
   3  -5   5      516.32      501.88      7.07 o 
   4  -5   5       74.58       76.68      3.48 o 
   5  -5   5       28.57       30.73      3.41 o 
   6  -5   5       89.34       89.90      5.36 o 
   7  -5   5       91.97      102.83      6.60 o 
   8  -5   5      358.97      375.38     12.56 o 
   9  -5   5        2.39        7.15      5.80 o 
  -8  -4   5       18.43       30.87      7.95 o 
  -7  -4   5       23.48       24.99      6.25 o 
  -6  -4   5        5.50        2.72      4.55 o 
  -5  -4   5      701.94      679.73     14.36 o 
  -4  -4   5      437.53      425.75      8.71 o 
  -3  -4   5      125.66      120.35      5.21 o 
  -2  -4   5      149.71      144.80      3.92 o 
  -1  -4   5       23.78       38.09      3.15 o 
   0  -4   5        3.81        5.94      1.80 o 
   1  -4   5      312.60      347.97      6.26 o 
   2  -4   5     1851.13     1865.84     14.42 o 
   3  -4   5      894.09      918.90      9.29 o 
   4  -4   5       30.74       38.86      2.62 o 
   5  -4   5        6.46        4.39      3.57 o 
   6  -4   5       81.39       81.29      5.08 o 
   7  -4   5        8.27       16.12      4.16 o 
   8  -4   5       11.32       13.36      5.35 o 
   9  -4   5      107.81      122.59     10.52 o 
  -9  -3   5       44.98       45.15      8.87 o 
  -8  -3   5       25.37       37.54      6.71 o 
  -7  -3   5       79.48       80.03      7.36 o 
  -6  -3   5      255.98      259.56      9.92 o 
  -5  -3   5      584.71      580.95     12.07 o 
  -4  -3   5      297.63      281.04      8.19 o 
  -3  -3   5      140.99      125.74      5.11 o 
  -2  -3   5       39.12       34.78      3.00 o 
  -1  -3   5     1190.80     1197.96     11.59 o 
   0  -3   5      838.44      864.13      9.99 o 
   1  -3   5       53.52       42.14      2.18 o 
   2  -3   5       82.65       80.36      2.88 o 
   3  -3   5     2131.48     2152.35     16.87 o 
   4  -3   5      863.03      823.46     10.52 o 
   5  -3   5        2.01        0.91      2.80 o 
   6  -3   5       13.57       13.58      3.50 o 
   7  -3   5       12.32       10.21      3.59 o 
   8  -3   5      298.85      266.57     10.55 o 
   9  -3   5        3.85       19.30      8.88 o 
  -9  -2   5       38.46       35.38      7.56 o 
  -8  -2   5       35.03       36.11      6.80 o 
  -7  -2   5        1.28        6.10      4.33 o 
  -6  -2   5      109.58      120.61      6.70 o 
  -5  -2   5       36.41       30.26      4.67 o 
  -4  -2   5     1320.73     1297.18     16.72 o 
  -3  -2   5        0.47       -0.60      2.22 o 
  -2  -2   5      523.97      507.17      6.81 o 
  -1  -2   5      725.14      879.91      8.57 o 
   0  -2   5     2116.32     2338.88     18.40 o 
   1  -2   5      118.59      119.95      3.18 o 
   2  -2   5      846.97      830.83      7.18 o 
   3  -2   5     1489.54     1589.01     11.34 o 
   4  -2   5       45.97       52.15      4.17 o 
   5  -2   5      227.33      224.10      6.79 o 
   6  -2   5     1003.17      948.59     14.00 o 
   7  -2   5       47.25       36.69      4.75 o 
   8  -2   5      164.26      159.74      9.05 o 
   9  -2   5       30.33       32.87      8.07 o 
  -9  -1   5      143.66      153.26     12.89 o 
  -8  -1   5        0.23        4.27      4.77 o 
  -7  -1   5      222.34      208.22      9.27 o 
  -6  -1   5       42.58       57.37      5.12 o 
  -5  -1   5       20.01       24.47      4.22 o 
  -4  -1   5       16.56       10.21      3.20 o 
  -3  -1   5     1877.78     1887.53     19.57 o 
  -2  -1   5      243.96      208.68      4.91 o 
  -1  -1   5      410.26      402.08      5.77 o 
   0  -1   5     1412.14     1417.13     13.85 o 
   1  -1   5      105.20      113.65      2.73 o 
   2  -1   5      326.87      352.60      4.70 o 
   3  -1   5     1090.11     1066.40     10.82 o 
   4  -1   5     1904.46     1900.16     18.54 o 
   5  -1   5      269.37      247.26      7.11 o 
   6  -1   5      127.69      127.82      6.00 o 
   7  -1   5     1173.13     1141.84     20.13 o 
   8  -1   5        8.79       16.34      5.35 o 
   9  -1   5       34.91       32.15     14.56 o 
 -10   0   5       88.29       92.35     12.72 o 
  -9   0   5       17.90       19.22      6.70 o 
  -8   0   5      666.22      592.65     17.64 o 
  -7   0   5       81.30      111.74      7.37 o 
  -6   0   5        8.23        9.17      4.23 o 
  -5   0   5      292.82      301.91      8.53 o 
  -4   0   5      239.95      244.37      7.05 o 
  -3   0   5      583.17      681.68      9.39 o 
  -2   0   5      422.79      428.22      5.73 o 
  -1   0   5        6.01       -0.56      1.23 o 
   0   0   5      133.99      122.34      3.76 o 
   1   0   5      763.92      762.24      7.69 o 
   2   0   5      257.97      295.41      4.10 o 
   3   0   5     1014.64     1119.45     11.38 o 
   4   0   5       72.95       80.76      3.70 o 
   5   0   5       13.87        8.95      2.75 o 
   6   0   5     1773.31     1668.88     30.98 o 
   7   0   5      159.46      164.45      9.83 o 
   8   0   5      199.23      196.48     11.12 o 
   9   0   5        1.51        9.76      6.42 o 
 -10   1   5       28.87       39.13     13.50 o 
  -9   1   5       16.04       25.09      5.81 o 
  -8   1   5        1.81        6.03      5.83 o 
  -7   1   5        0.33        8.71      4.64 o 
  -6   1   5     2089.48     1945.61     23.32 o 
  -5   1   5      148.76      152.81      6.47 o 
  -4   1   5     1229.12     1215.07     13.70 o 
  -3   1   5     1539.77     1661.84     16.97 o 
  -2   1   5      674.45      681.53      8.41 o 
  -1   1   5      649.64      670.00      6.61 o 
   0   1   5        0.71        5.58      1.24 o 
   1   1   5      218.72      186.78      3.56 o 
   2   1   5     1325.75     1391.84     10.98 o 
   3   1   5       30.67       28.74      1.94 o 
   4   1   5      223.52      213.86      5.72 o 
   5   1   5        8.24        9.56      4.48 o 
   6   1   5       71.22       68.73      5.48 o 
   7   1   5      574.40      530.58     14.07 o 
   8   1   5       45.01       46.51      7.27 o 
   9   1   5       81.88       67.19      9.90 o 
 -10   2   5        0.83        9.68      6.43 o 
  -9   2   5       21.08       32.51      6.18 o 
  -8   2   5       37.48       36.24      6.15 o 
  -7   2   5      173.56      159.89     16.75 o 
  -6   2   5       69.89       58.67      4.90 o 
  -5   2   5      624.83      574.66     10.91 o 
  -4   2   5      916.03      886.54     11.27 o 
  -3   2   5      126.20      116.88      5.30 o 
  -2   2   5      264.82      312.89      6.13 o 
  -1   2   5      397.08      448.92     10.12 o 
   0   2   5      399.99      436.16      4.68 o 
   1   2   5        0.37        1.59      1.32 o 
   2   2   5     5423.25     5520.49     38.67 o 
   3   2   5       14.01       22.11      2.20 o 
   4   2   5        0.01       -1.03      1.54 o 
   5   2   5     1194.11     1134.60     16.13 o 
   6   2   5        1.07       -3.48      3.48 o 
   7   2   5      119.34      128.52      8.42 o 
   8   2   5        0.27        5.22      5.13 o 
   9   2   5      201.11      179.68     20.49 o 
 -10   3   5       83.68       86.18      9.68 o 
  -9   3   5      231.30      227.34     10.52 o 
  -8   3   5      119.32      104.77      7.44 o 
  -7   3   5       33.50       38.03      4.39 o 
  -6   3   5       74.37       88.40      5.70 o 
  -5   3   5       32.60       42.36      3.62 o 
  -4   3   5      196.19      189.70      5.50 o 
  -3   3   5      960.01      892.67     10.51 o 
  -2   3   5     3342.40     3484.11     24.83 o 
  -1   3   5        0.88        1.52      1.32 o 
   0   3   5        1.99       -1.62      1.62 o 
   1   3   5        0.04       -1.10      1.10 o 
   2   3   5     3843.31     4003.11     24.00 o 
   3   3   5      805.17      866.70      9.02 o 
   4   3   5      253.99      246.46      5.87 o 
   5   3   5      468.36      464.33     11.62 o 
   6   3   5      116.50      126.04      7.84 o 
   7   3   5       80.75       74.02      7.23 o 
   8   3   5       23.21       25.95      8.63 o 
   9   3   5        0.54       -7.72      9.23 o 
  -9   4   5      137.64      172.11     25.62 o 
  -8   4   5       28.02       37.34      7.56 o 
  -7   4   5       29.76       45.14      5.26 o 
  -6   4   5        0.04        3.31      2.11 o 
  -5   4   5      269.15      272.83      6.32 o 
  -4   4   5      218.25      219.36      5.14 o 
  -3   4   5      361.99      371.09      5.84 o 
  -2   4   5      270.49      256.39      5.24 o 
  -1   4   5     1084.57     1017.99     11.04 o 
   0   4   5      333.84      341.31      5.84 o 
   1   4   5      206.35      206.30      3.61 o 
   2   4   5       67.14       56.54      2.89 o 
   3   4   5      249.74      277.88      6.28 o 
   4   4   5      165.35      160.12      8.25 o 
   5   4   5      424.35      421.17     10.53 o 
   6   4   5        3.71        0.30      4.11 o 
   7   4   5      304.73      317.50     11.62 o 
   8   4   5       38.26       48.99     12.02 o 
  -9   5   5        1.02       -6.13      6.13 o 
  -8   5   5       36.33       24.26      8.01 o 
  -7   5   5       97.41       99.70      9.71 o 
  -6   5   5       17.31       20.30      4.05 o 
  -5   5   5      156.25      158.43      6.94 o 
  -4   5   5     1146.07     1112.03     16.15 o 
  -3   5   5      425.67      404.54      7.56 o 
  -2   5   5      424.23      424.07      7.37 o 
  -1   5   5       69.37       71.36      3.52 o 
   0   5   5      237.45      241.58      5.91 o 
   1   5   5       73.36       75.21      2.77 o 
   2   5   5       13.61       20.24      3.23 o 
   3   5   5      153.29      174.91      6.15 o 
   4   5   5      436.73      413.25      9.85 o 
   5   5   5       45.44       51.76      5.36 o 
   6   5   5      125.76      115.87      8.20 o 
   7   5   5      206.02      186.14     10.26 o 
   8   5   5       12.08       22.83      7.39 o 
  -9   6   5       31.99       33.49      8.71 o 
  -8   6   5      305.20      282.22     13.73 o 
  -7   6   5       70.47       88.20      7.12 o 
  -6   6   5      155.97      154.67      9.19 o 
  -5   6   5       97.54      101.37      6.11 o 
  -4   6   5      735.95      711.58     13.05 o 
  -3   6   5      577.54      553.38     12.74 o 
  -2   6   5      250.68      241.97      7.49 o 
  -1   6   5      890.35      827.35     12.90 o 
   0   6   5        1.60        2.52      2.27 o 
   1   6   5        0.11       -0.51      3.01 o 
   2   6   5      101.90      103.92      5.30 o 
   3   6   5       21.62       18.93      3.40 o 
   4   6   5       26.76       35.94      9.56 o 
   5   6   5      155.60      180.92      9.40 o 
   6   6   5       35.25       21.81      6.16 o 
   7   6   5        8.95       16.97      6.50 o 
  -9   7   5        0.36        0.86      5.15 o 
  -8   7   5        6.14       13.72      6.09 o 
  -7   7   5      605.99      544.43     14.89 o 
  -6   7   5       92.18       94.97      7.19 o 
  -5   7   5        1.93        1.04      2.94 o 
  -4   7   5      327.24      327.27      9.36 o 
  -3   7   5       31.58       33.46      4.29 o 
  -2   7   5       44.94       47.62      4.55 o 
  -1   7   5        0.94        1.99      2.51 o 
   0   7   5       46.81       46.01      4.99 o 
   1   7   5      711.86      690.20     14.61 o 
   2   7   5        1.22        1.18      3.18 o 
   3   7   5      457.13      462.26     11.27 o 
   4   7   5      150.79      155.74     14.61 o 
   5   7   5      248.24      239.70     12.97 o 
   6   7   5        2.52       -0.99      6.73 o 
  -8   8   5       16.02       21.32      6.49 o 
  -7   8   5       92.85       96.27     15.73 o 
  -6   8   5      414.67      366.21     12.41 o 
  -5   8   5       94.12       79.32      6.84 o 
  -4   8   5       81.90       85.22      6.92 o 
  -3   8   5       15.19       11.76      3.48 o 
  -2   8   5       29.24       23.08      4.10 o 
  -1   8   5        0.77       -2.25      3.34 o 
   0   8   5       22.01       31.34      5.56 o 
   1   8   5       44.37       64.76      6.18 o 
   2   8   5      180.94      192.56      8.92 o 
   3   8   5      186.92      173.37      8.15 o 
   4   8   5       37.60       32.69     10.91 o 
   5   8   5        6.51       15.51      6.22 o 
   6   8   5      118.65      134.78     12.48 o 
  -7   9   5       32.76       12.04      6.04 o 
  -6   9   5       35.75       19.24      6.43 o 
  -5   9   5        9.81       11.17      4.92 o 
  -4   9   5      231.15      225.95      9.79 o 
  -3   9   5      532.76      513.29     14.39 o 
  -2   9   5       17.94       22.80      4.87 o 
  -1   9   5       42.41       47.36      6.24 o 
   0   9   5       21.62       18.88      5.00 o 
   1   9   5       35.24       31.77      5.53 o 
   2   9   5       48.54       46.74      6.31 o 
   3   9   5      293.62      312.16     10.99 o 
   4   9   5      124.03      150.67     16.17 o 
   5   9   5       84.81       87.65     22.53 o 
  -6  10   5       90.70      104.20     10.04 o 
  -5  10   5        0.07        0.32      4.98 o 
  -4  10   5      138.13      124.99     16.10 o 
  -3  10   5       89.52      101.92      9.59 o 
  -2  10   5      344.34      359.39     14.69 o 
  -1  10   5       40.47       45.16      7.39 o 
   0  10   5       53.49       52.33      7.71 o 
   1  10   5        4.89        2.51      5.23 o 
   2  10   5       11.83        9.07      6.49 o 
   3  10   5       15.13       31.22     17.48 o 
  -5  11   5       19.16       17.80      6.66 o 
  -4  11   5        6.35        7.38      5.52 o 
  -3  11   5      155.61      172.07     12.07 o 
  -2  11   5        7.87        5.53      9.52 o 
  -1  11   5       41.36       58.48     15.40 o 
   0  11   5       40.11       50.42     10.19 o 
   1  11   5       28.19       28.24      8.55 o 
   2  11   5       21.31        6.74      6.70 o 
  -2 -11   6       11.47        6.82      5.77 o 
  -1 -11   6      478.68      487.79     31.22 o 
   0 -11   6       50.60       48.35      8.63 o 
   1 -11   6        4.45        5.11      7.36 o 
   2 -11   6      111.87       91.65     10.91 o 
   3 -11   6       69.68       80.27     10.55 o 
   4 -11   6       12.95       -1.52      5.42 o 
   5 -11   6      221.34      195.36     14.84 o 
  -4 -10   6       17.75       14.16      6.82 o 
  -3 -10   6       12.49       14.78      6.04 o 
  -2 -10   6      169.71      172.18     13.02 o 
  -1 -10   6      124.99      114.00     11.37 o 
   0 -10   6      157.95      169.87     14.85 o 
   1 -10   6       22.05       17.71      4.35 o 
   2 -10   6        0.42        0.92      2.83 o 
   3 -10   6       89.78       91.67      6.33 o 
   4 -10   6        0.13        5.30      4.87 o 
   5 -10   6       37.26       25.58      7.07 o 
   6 -10   6       71.19       68.18     17.30 o 
  -5  -9   6        5.11       10.11     13.23 o 
  -4  -9   6       50.24       38.67     10.87 o 
  -3  -9   6        0.36        6.92      8.20 o 
  -2  -9   6       23.14       23.76      5.26 o 
  -1  -9   6      103.19      108.88      8.02 o 
   0  -9   6       62.49       65.94      5.44 o 
   1  -9   6       54.96       50.53      4.43 o 
   2  -9   6       25.23       27.04      3.73 o 
   3  -9   6       21.47       18.84      4.22 o 
   4  -9   6       22.87       36.75      5.29 o 
   5  -9   6      242.72      267.57     11.29 o 
   6  -9   6        1.70       25.74     14.68 o 
   7  -9   6       22.02       15.57     12.93 o 
  -6  -8   6       66.43       90.85     15.39 o 
  -5  -8   6       19.61       28.96      6.66 o 
  -4  -8   6       76.24       74.51      9.81 o 
  -3  -8   6      103.52       85.65      8.13 o 
  -2  -8   6       33.46       33.66      6.87 o 
  -1  -8   6      258.36      253.45      8.29 o 
   0  -8   6      266.63      251.14      8.11 o 
   1  -8   6      389.86      386.34      8.93 o 
   2  -8   6       45.79       51.13      4.11 o 
   3  -8   6      223.77      222.17      6.97 o 
   4  -8   6       34.14       32.35      5.19 o 
   5  -8   6       26.30       26.98      4.34 o 
   6  -8   6      287.16      291.36     18.69 o 
   7  -8   6        0.16       19.35      7.22 o 
   8  -8   6       77.22       99.49     19.98 o 
  -7  -7   6        3.13       22.21      7.01 o 
  -6  -7   6      161.19      175.96     12.92 o 
  -5  -7   6      159.91      164.88      9.02 o 
  -4  -7   6       45.93       49.25      5.14 o 
  -3  -7   6       17.72       12.82      3.37 o 
  -2  -7   6       78.60       81.28      5.74 o 
  -1  -7   6      203.55      184.45      6.12 o 
   0  -7   6       84.56       81.52      4.57 o 
   1  -7   6     2589.36     2456.93     24.25 o 
   2  -7   6       73.03       79.25      4.47 o 
   3  -7   6      178.57      187.65      6.18 o 
   4  -7   6      369.62      383.46      8.55 o 
   5  -7   6        4.66        8.34      5.30 o 
   6  -7   6       78.65       70.93      7.65 o 
   7  -7   6      127.83      127.83     14.82 o 
   8  -7   6      279.79      330.03     19.16 o 
  -7  -6   6        5.73       12.69      5.97 o 
  -6  -6   6      372.35      385.10     15.34 o 
  -5  -6   6       17.68       17.00      4.66 o 
  -4  -6   6      192.61      194.30      8.98 o 
  -3  -6   6     1231.68     1106.42     16.71 o 
  -2  -6   6       16.07       11.87      2.84 o 
  -1  -6   6        9.75        8.90      2.79 o 
   0  -6   6      168.25      163.18      5.57 o 
   1  -6   6       38.43       33.25      3.34 o 
   2  -6   6      644.22      628.75      9.18 o 
   3  -6   6     1179.40     1150.91     12.88 o 
   4  -6   6     1323.63     1324.46     13.19 o 
   5  -6   6       72.61       71.06      7.87 o 
   6  -6   6        7.31        3.32      3.80 o 
   7  -6   6       43.28       43.40      5.08 o 
   8  -6   6       69.34       85.32      8.02 o 
   9  -6   6      105.67      129.55     30.03 o 
  -8  -5   6      253.98      274.57     15.97 o 
  -7  -5   6       15.28       23.08      9.14 o 
  -6  -5   6       11.98       13.64      6.41 o 
  -5  -5   6       88.72       92.99      8.37 o 
  -4  -5   6      551.45      527.03     12.81 o 
  -3  -5   6       56.32       52.63      5.18 o 
  -2  -5   6      942.80      928.41     12.59 o 
  -1  -5   6      127.65      123.33      4.78 o 
   0  -5   6      271.73      258.73      6.26 o 
   1  -5   6      349.68      353.03      7.09 o 
   2  -5   6     1956.36     1947.93     17.12 o 
   3  -5   6      737.21      743.22      9.57 o 
   4  -5   6      110.58      121.63      4.60 o 
   5  -5   6      269.27      258.40      8.96 o 
   6  -5   6     1033.37      944.45     15.68 o 
   7  -5   6       15.43       14.68      5.81 o 
   8  -5   6       26.48       23.77      8.02 o 
   9  -5   6       80.38       92.48     10.27 o 
  -8  -4   6       14.99       28.36      6.08 o 
  -7  -4   6      174.48      174.89     11.44 o 
  -6  -4   6       42.42       35.96      7.05 o 
  -5  -4   6       62.51       77.85      7.48 o 
  -4  -4   6      599.90      588.96     13.21 o 
  -3  -4   6      781.25      698.85     14.41 o 
  -2  -4   6      165.40      149.12      5.27 o 
  -1  -4   6        3.16        2.62      1.75 o 
   0  -4   6      200.49      211.84      5.30 o 
   1  -4   6      408.58      405.32      7.11 o 
   2  -4   6        3.27        4.95      1.69 o 
   3  -4   6       21.55       20.27      2.37 o 
   4  -4   6      698.35      692.90      9.08 o 
   5  -4   6       51.37       55.73      4.98 o 
   6  -4   6      309.86      290.56      8.27 o 
   7  -4   6      122.81      127.58      7.17 o 
   8  -4   6       41.56       45.83      6.19 o 
   9  -4   6        4.82       11.89      5.93 o 
  -9  -3   6       13.02       18.43      7.03 o 
  -8  -3   6      279.48      280.96     18.80 o 
  -7  -3   6       29.29       38.22      7.08 o 
  -6  -3   6      156.18      147.74      8.42 o 
  -5  -3   6     2328.52     2191.12     23.09 o 
  -4  -3   6        8.68       12.04      3.61 o 
  -3  -3   6       32.49       31.11      3.62 o 
  -2  -3   6      424.29      417.38      6.86 o 
  -1  -3   6        3.18        1.85      1.42 o 
   0  -3   6       73.04       68.20      3.18 o 
   1  -3   6      852.45      851.05      8.02 o 
   2  -3   6      348.11      316.77      4.97 o 
   3  -3   6        0.01       -0.76      1.31 o 
   4  -3   6      178.63      163.75      5.49 o 
   5  -3   6       44.73       40.79      4.30 o 
   6  -3   6      173.68      165.53      6.58 o 
   7  -3   6       74.14       69.64      5.91 o 
   8  -3   6       82.11       90.10      7.49 o 
   9  -3   6       27.34       22.25      6.53 o 
  -9  -2   6        1.16        1.89      5.70 o 
  -8  -2   6      112.56      127.64     15.31 o 
  -7  -2   6      148.85      150.25      9.20 o 
  -6  -2   6      258.27      253.25      9.84 o 
  -5  -2   6        0.00        0.50      2.89 o 
  -4  -2   6      503.22      479.27     10.21 o 
  -3  -2   6      383.18      388.38      8.32 o 
  -2  -2   6      190.17      204.34      5.37 o 
  -1  -2   6      228.43      286.10      4.88 o 
   0  -2   6     1222.47     1283.18     11.17 o 
   1  -2   6       15.97       10.02      1.80 o 
   2  -2   6      866.60      935.45     10.85 o 
   3  -2   6      186.74      185.90      3.53 o 
   4  -2   6      179.86      206.20      6.28 o 
   5  -2   6      105.16      119.98      5.89 o 
   6  -2   6       38.25       39.87      4.23 o 
   7  -2   6      110.10      105.28      6.14 o 
   8  -2   6      112.34      124.31      8.65 o 
   9  -2   6      138.21      160.26     14.81 o 
  -9  -1   6       46.79       55.88      8.58 o 
  -8  -1   6       49.77       57.74      7.82 o 
  -7  -1   6        9.87        7.97      4.96 o 
  -6  -1   6       39.53       34.62      4.70 o 
  -5  -1   6      962.93      954.29     13.72 o 
  -4  -1   6      701.12      644.60     11.49 o 
  -3  -1   6      108.79      116.35      5.52 o 
  -2  -1   6        4.99        2.30      1.66 o 
  -1  -1   6      364.28      393.41      6.17 o 
   0  -1   6      854.02      921.75     13.58 o 
   1  -1   6     2046.38     2088.05     17.19 o 
   2  -1   6     2320.45     2313.61     17.36 o 
   3  -1   6      604.18      650.29      9.13 o 
   4  -1   6        6.96        4.55      2.54 o 
   5  -1   6      649.36      596.75      9.75 o 
   6  -1   6       20.49       19.03      3.47 o 
   7  -1   6        7.91       15.08      4.97 o 
   8  -1   6      655.34      631.69     22.02 o 
   9  -1   6        0.49        5.58     11.36 o 
  -9   0   6       39.52       45.30      8.16 o 
  -8   0   6       86.82       83.32      8.55 o 
  -7   0   6        7.17       14.71      4.47 o 
  -6   0   6       71.33       85.16      5.89 o 
  -5   0   6      100.25      116.47      5.55 o 
  -4   0   6     1907.98     1814.52     20.54 o 
  -3   0   6     1109.06     1043.65     13.47 o 
  -2   0   6      726.01      732.59      8.25 o 
  -1   0   6       76.38       75.69      2.65 o 
   0   0   6      291.28      296.68      4.69 o 
   1   0   6     1381.42     1449.42     12.46 o 
   2   0   6     1165.40     1191.74      9.79 o 
   3   0   6     1730.00     1658.02     14.67 o 
   4   0   6      969.17      964.49     11.44 o 
   5   0   6      263.52      255.93      6.85 o 
   6   0   6       53.20       59.34      4.90 o 
   7   0   6        0.02        2.36      4.24 o 
   8   0   6       76.40       64.21      7.85 o 
   9   0   6       42.33       41.46      8.44 o 
  -9   1   6      339.30      359.00     15.13 o 
  -8   1   6       43.56       40.68      9.09 o 
  -7   1   6      128.02      114.59      8.77 o 
  -6   1   6      335.54      297.21      7.95 o 
  -5   1   6       23.47       30.16      3.68 o 
  -4   1   6      331.33      312.09      7.84 o 
  -3   1   6      351.18      360.26      8.13 o 
  -2   1   6      463.70      430.48      6.87 o 
  -1   1   6     3223.58     3143.41     29.74 o 
   0   1   6        0.28       -0.63      1.07 o 
   1   1   6        7.45        6.69      1.99 o 
   2   1   6      381.49      432.98      5.49 o 
   3   1   6       49.14       37.14      2.33 o 
   4   1   6      155.21      161.78      5.31 o 
   5   1   6     1854.37     1747.84     19.18 o 
   6   1   6        0.08        0.29      3.66 o 
   7   1   6      106.42       98.36      7.51 o 
   8   1   6        6.49        7.38      4.84 o 
   9   1   6      224.27      208.48     44.31 o 
  -9   2   6       14.14       19.56      4.93 o 
  -8   2   6       19.72       28.92      4.97 o 
  -7   2   6      272.29      268.38      8.58 o 
  -6   2   6       15.50       14.29      3.24 o 
  -5   2   6        0.27       -0.67      2.70 o 
  -4   2   6      152.32      154.20      5.94 o 
  -3   2   6       14.64        8.55      2.26 o 
  -2   2   6      412.79      398.42      7.38 o 
  -1   2   6        0.32        1.37      1.12 o 
   0   2   6     2207.83     2143.33     17.47 o 
   1   2   6       90.75      116.50      3.29 o 
   2   2   6       23.03       28.00      2.02 o 
   3   2   6       20.53       12.04      2.35 o 
   4   2   6      780.71      768.07     10.39 o 
   5   2   6       58.42       69.67      8.24 o 
   6   2   6      321.47      303.30     10.53 o 
   7   2   6      391.72      379.57     12.42 o 
   8   2   6        9.60        4.47      9.04 o 
   9   2   6        8.28       27.49      7.40 o 
  -9   3   6       52.41       63.27      7.20 o 
  -8   3   6      114.75      121.47      6.88 o 
  -7   3   6       31.04       29.63      4.51 o 
  -6   3   6      453.63      442.70     11.16 o 
  -5   3   6      483.34      440.09      9.66 o 
  -4   3   6        9.84        3.44      2.31 o 
  -3   3   6       40.34       48.37      3.81 o 
  -2   3   6      281.24      296.12      5.23 o 
  -1   3   6      844.20      867.24      8.92 o 
   0   3   6      286.31      289.94      5.52 o 
   1   3   6      275.16      261.93      4.75 o 
   2   3   6      528.41      531.13      6.40 o 
   3   3   6      264.17      268.50      6.58 o 
   4   3   6       55.55       52.45     10.69 o 
   5   3   6      224.97      215.89      8.54 o 
   6   3   6        0.63       -0.53      3.93 o 
   7   3   6       51.28       38.20      6.21 o 
   8   3   6      205.59      217.50     11.28 o 
  -9   4   6        0.02       11.56     14.47 o 
  -8   4   6       84.14      103.12     10.88 o 
  -7   4   6      456.89      484.38     19.35 o 
  -6   4   6      148.88      155.57      6.52 o 
  -5   4   6      116.24      110.07      5.17 o 
  -4   4   6      553.23      551.31      9.20 o 
  -3   4   6      229.27      231.91      6.63 o 
  -2   4   6      150.12      156.42      4.61 o 
  -1   4   6        0.51       -0.67      1.68 o 
   0   4   6      344.62      327.14      6.05 o 
   1   4   6        7.35       10.10      1.84 o 
   2   4   6        6.62        8.53      2.11 o 
   3   4   6     1716.21     1708.56     17.10 o 
   4   4   6        5.70        7.36      4.21 o 
   5   4   6      115.20      112.75      6.84 o 
   6   4   6        0.13       -2.51      3.95 o 
   7   4   6       68.11       70.80      7.62 o 
   8   4   6       12.77       28.58     15.40 o 
  -9   5   6        0.04       -3.89     10.85 o 
  -8   5   6      138.05      156.40     13.80 o 
  -7   5   6        5.46       11.07     21.58 o 
  -6   5   6      288.00      276.35      9.23 o 
  -5   5   6     1258.39     1195.14     17.88 o 
  -4   5   6       24.48       24.32      4.05 o 
  -3   5   6      383.62      376.33      7.24 o 
  -2   5   6      660.57      664.76      9.00 o 
  -1   5   6       37.08       36.42      3.14 o 
   0   5   6       14.51        7.74      2.42 o 
   1   5   6       38.43       31.74      3.67 o 
   2   5   6      235.37      236.06      6.74 o 
   3   5   6      236.02      231.72      8.16 o 
   4   5   6      214.68      195.18      8.36 o 
   5   5   6       62.27       54.65      5.61 o 
   6   5   6        9.19        9.19      4.64 o 
   7   5   6       13.46       12.07      7.59 o 
  -9   6   6      173.67      169.44     14.55 o 
  -8   6   6      198.83      202.84     15.68 o 
  -7   6   6        0.75        6.73      4.92 o 
  -6   6   6        5.42        6.47      4.97 o 
  -5   6   6        1.09        2.58      2.82 o 
  -4   6   6       36.10       35.11      4.20 o 
  -3   6   6     2256.98     2214.19     22.96 o 
  -2   6   6      323.93      310.70      8.44 o 
  -1   6   6      359.76      361.92     10.23 o 
   0   6   6        5.96        5.63      3.12 o 
   1   6   6      148.46      167.27      7.29 o 
   2   6   6        9.11        7.55      3.63 o 
   3   6   6      406.90      397.14     11.14 o 
   4   6   6      245.68      246.60     16.00 o 
   5   6   6        9.52       12.28      4.81 o 
   6   6   6      178.77      205.23     11.06 o 
   7   6   6       25.61       28.50      6.74 o 
  -8   7   6       63.75       65.73      8.59 o 
  -7   7   6      125.44      124.79      8.80 o 
  -6   7   6        9.24        7.21      3.92 o 
  -5   7   6       24.15       22.77      4.11 o 
  -4   7   6      309.71      309.16      8.68 o 
  -3   7   6     1154.06     1107.19     15.57 o 
  -2   7   6      545.34      534.44     13.08 o 
  -1   7   6      342.75      337.14     10.52 o 
   0   7   6        0.00       -0.22      2.59 o 
   1   7   6      670.47      647.96     14.34 o 
   2   7   6        2.06        0.84      3.24 o 
   3   7   6      115.07      116.73      9.78 o 
   4   7   6       15.99        7.15     13.18 o 
   5   7   6      344.42      323.78     18.51 o 
   6   7   6       62.00       74.40     11.28 o 
  -8   8   6       16.30       19.11      9.48 o 
  -7   8   6       40.98       57.28     15.83 o 
  -6   8   6      484.67      467.84     17.81 o 
  -5   8   6        2.25        3.23      3.48 o 
  -4   8   6        3.84        2.20      3.26 o 
  -3   8   6      151.92      147.43      8.23 o 
  -2   8   6      122.70      119.07     13.43 o 
  -1   8   6       76.15       72.16      6.43 o 
   0   8   6      161.38      171.57      8.53 o 
   1   8   6        0.78        1.06      3.27 o 
   2   8   6        6.69        4.91      3.14 o 
   3   8   6        0.44        7.79      6.83 o 
   4   8   6       15.63       37.49     10.74 o 
   5   8   6       40.44       63.06      9.13 o 
  -7   9   6       19.67       23.79     14.78 o 
  -6   9   6        9.21        1.94      4.66 o 
  -5   9   6       91.44       86.44      9.36 o 
  -4   9   6       47.07       42.19      9.74 o 
  -3   9   6        0.03        0.95      3.73 o 
  -2   9   6       30.95       28.43      6.48 o 
  -1   9   6       42.23       35.26      5.77 o 
   0   9   6        6.60        2.87      4.07 o 
   1   9   6      117.04      121.29     10.34 o 
   2   9   6      338.97      361.60     15.71 o 
   3   9   6       13.80        7.99      9.23 o 
   4   9   6       36.88       35.78     12.40 o 
  -6  10   6       76.21       66.82     17.89 o 
  -5  10   6      161.96      188.80     15.05 o 
  -4  10   6       56.51       63.09      8.61 o 
  -3  10   6       85.88      111.42     14.52 o 
  -2  10   6       16.91       17.70      6.31 o 
  -1  10   6       98.64      107.96      9.80 o 
   0  10   6       79.42       85.75     11.86 o 
   1  10   6        5.80        6.58      5.05 o 
   2  10   6      132.44      127.86     19.46 o 
   3  10   6      155.38      196.65     17.78 o 
  -4  11   6        7.16       11.63     10.31 o 
  -3  11   6        0.08       -2.72      7.66 o 
  -2  11   6       29.25       45.66      8.26 o 
  -1  11   6      265.51      268.55     13.88 o 
   0  11   6       38.58       28.12     14.52 o 
   1  11   6      127.33      120.79     12.95 o 
  -2 -11   7       60.54       62.77     10.24 o 
  -1 -11   7      108.60       90.42     11.16 o 
   0 -11   7      190.28      201.63     14.01 o 
   1 -11   7       79.22       84.24     10.57 o 
   2 -11   7      132.58      115.30     18.26 o 
   3 -11   7       60.28       51.85     10.81 o 
   4 -11   7      103.48       97.49     11.82 o 
  -3 -10   7       22.05       26.91      9.03 o 
  -2 -10   7       17.05       19.64      8.88 o 
  -1 -10   7       29.42       29.07      6.91 o 
   0 -10   7       13.08       11.83      4.31 o 
   1 -10   7       50.15       56.80     12.01 o 
   2 -10   7      129.13      118.20      9.05 o 
   3 -10   7      271.95      280.33     11.61 o 
   4 -10   7      185.59      198.99     11.43 o 
   5 -10   7       20.67       30.08     14.17 o 
   6 -10   7       18.70       12.96     12.83 o 
  -5  -9   7       10.99       12.11      7.48 o 
  -4  -9   7       88.47       97.23     16.68 o 
  -3  -9   7       84.14       87.69      8.53 o 
  -2  -9   7        0.82        2.27      7.44 o 
  -1  -9   7       18.56       20.63      4.21 o 
   0  -9   7       73.16       67.54      5.58 o 
   1  -9   7       25.16       19.23      3.81 o 
   2  -9   7        0.27       -2.06      4.28 o 
   3  -9   7      193.35      198.52      7.28 o 
   4  -9   7      137.22      144.71      8.46 o 
   5  -9   7       40.34       51.84     10.35 o 
   6  -9   7      102.00      112.30     15.84 o 
   7  -9   7      189.09      189.59     24.36 o 
  -6  -8   7        0.02       13.84      4.78 o 
  -5  -8   7       27.77       40.25      8.07 o 
  -4  -8   7       50.85       61.15      9.28 o 
  -3  -8   7       84.74       91.62      8.03 o 
  -2  -8   7      489.22      481.97     13.62 o 
  -1  -8   7        0.49        3.68      2.85 o 
   0  -8   7       98.46       87.03      5.73 o 
   1  -8   7        0.47        0.94      2.65 o 
   2  -8   7        9.61        6.05      2.73 o 
   3  -8   7       80.00       73.62      6.10 o 
   4  -8   7        5.26        4.31      2.95 o 
   5  -8   7        1.53        4.75      5.58 o 
   6  -8   7      129.78      137.49     16.07 o 
   7  -8   7        0.14        0.76      7.95 o 
  -6  -7   7       30.74       38.08      6.58 o 
  -5  -7   7        4.13       10.19      5.95 o 
  -4  -7   7        4.25        2.96      3.37 o 
  -3  -7   7        5.63        4.12      3.02 o 
  -2  -7   7        0.74        0.02      2.81 o 
  -1  -7   7      323.22      314.66      7.86 o 
   0  -7   7        0.44        0.85      2.75 o 
   1  -7   7       31.38       33.50      3.58 o 
   2  -7   7        0.26       -0.52      2.32 o 
   3  -7   7      244.21      231.04      7.53 o 
   4  -7   7        0.70       -2.28      2.32 o 
   5  -7   7        6.75       14.75      5.16 o 
   6  -7   7      212.11      220.84     11.44 o 
   7  -7   7      181.31      186.87     11.98 o 
   8  -7   7        5.53        7.96      8.60 o 
  -7  -6   7        0.82       21.49      6.08 o 
  -6  -6   7      369.33      403.92     17.89 o 
  -5  -6   7      125.56      142.50     10.34 o 
  -4  -6   7        6.16        4.67      3.22 o 
  -3  -6   7        0.08       -0.69      2.48 o 
  -2  -6   7      400.37      336.61      8.05 o 
  -1  -6   7      173.78      168.21      5.93 o 
   0  -6   7      473.79      455.43      8.92 o 
   1  -6   7     1075.06     1068.58     13.60 o 
   2  -6   7      702.69      675.49     10.55 o 
   3  -6   7      203.69      196.32      6.18 o 
   4  -6   7       10.20        7.72      2.72 o 
   5  -6   7       72.33       75.80      6.32 o 
   6  -6   7        5.58        8.95      4.30 o 
   7  -6   7        6.63        7.17      3.87 o 
   8  -6   7       11.94       24.33     10.33 o 
  -8  -5   7       86.34       89.75     10.47 o 
  -7  -5   7      117.57      138.72     12.52 o 
  -6  -5   7       88.05       87.27      8.83 o 
  -5  -5   7       73.49       74.03      7.98 o 
  -4  -5   7      266.86      270.25      9.73 o 
  -3  -5   7      368.26      362.37      9.44 o 
  -2  -5   7        0.24       -0.99      2.24 o 
  -1  -5   7      211.15      188.47      5.86 o 
   0  -5   7       81.38       78.50      4.26 o 
   1  -5   7        6.89        6.41      2.42 o 
   2  -5   7     1282.00     1270.22     14.40 o 
   3  -5   7      290.20      289.73      6.33 o 
   4  -5   7       43.51       51.19      4.54 o 
   5  -5   7       16.00       13.27      3.74 o 
   6  -5   7      105.98      120.00      7.88 o 
   7  -5   7      132.89      146.16      7.76 o 
   8  -5   7        0.01        6.37      4.41 o 
   9  -5   7      193.11      213.72     12.86 o 
  -8  -4   7       10.59       20.00      6.59 o 
  -7  -4   7        1.04        8.60      4.90 o 
  -6  -4   7      192.78      180.00     10.50 o 
  -5  -4   7        0.18        2.16      4.23 o 
  -4  -4   7      171.35      164.66     10.79 o 
  -3  -4   7        0.07        0.84      3.36 o 
  -2  -4   7       30.97       29.42      3.17 o 
  -1  -4   7       13.02        4.80      2.07 o 
   0  -4   7      614.95      616.13      9.28 o 
   1  -4   7      490.27      474.58      8.03 o 
   2  -4   7     1012.37      988.82     10.71 o 
   3  -4   7       31.61       31.54      2.95 o 
   4  -4   7      553.83      531.58     10.67 o 
   5  -4   7      577.11      528.89     11.09 o 
   6  -4   7       18.81       22.12      3.86 o 
   7  -4   7       14.02       20.71      4.61 o 
   8  -4   7       17.53       22.44      5.18 o 
   9  -4   7       16.00       29.44      7.20 o 
  -8  -3   7        1.39        9.74      5.72 o 
  -7  -3   7       11.73        6.55      4.80 o 
  -6  -3   7      133.53      135.09      9.74 o 
  -5  -3   7       92.63       88.98      5.91 o 
  -4  -3   7     1452.26     1357.82     20.02 o 
  -3  -3   7      928.14      904.88     14.57 o 
  -2  -3   7        2.82        0.87      1.93 o 
  -1  -3   7        4.00        4.83      1.81 o 
   0  -3   7      361.77      385.05      6.91 o 
   1  -3   7       10.69        7.06      1.50 o 
   2  -3   7      319.41      300.49      5.12 o 
   3  -3   7      645.79      646.89      7.80 o 
   4  -3   7      217.28      222.77      7.38 o 
   5  -3   7       10.72        5.25      3.62 o 
   6  -3   7      125.74      129.40      6.18 o 
   7  -3   7       87.53       88.72      6.44 o 
   8  -3   7        0.54        7.44      4.59 o 
   9  -3   7       32.76       24.71      6.82 o 
  -9  -2   7      186.36      184.24     10.97 o 
  -8  -2   7      159.93      156.75     17.37 o 
  -7  -2   7       86.49       85.58      6.70 o 
  -6  -2   7       30.76       28.46      5.06 o 
  -5  -2   7      448.14      450.60     10.74 o 
  -4  -2   7     1371.43     1304.13     17.60 o 
  -3  -2   7       13.28       13.12      3.38 o 
  -2  -2   7       28.39       25.67      3.73 o 
  -1  -2   7       26.99       28.55      2.34 o 
   0  -2   7      105.87      134.20      4.60 o 
   1  -2   7       66.50       92.85      3.21 o 
   2  -2   7      630.91      640.82      8.04 o 
   3  -2   7        1.87        3.78      1.60 o 
   4  -2   7     1525.81     1554.48     18.64 o 
   5  -2   7      194.70      181.17      6.12 o 
   6  -2   7       11.90        7.25      3.13 o 
   7  -2   7      228.43      228.58      8.81 o 
   8  -2   7       85.00       87.34      7.47 o 
   9  -2   7       24.76       19.70      7.35 o 
  -9  -1   7        1.46       14.31      5.14 o 
  -8  -1   7      261.84      268.70     10.89 o 
  -7  -1   7      952.72      913.05     16.40 o 
  -6  -1   7       30.15       32.40      5.18 o 
  -5  -1   7      441.97      414.35     10.35 o 
  -4  -1   7      542.33      520.28     10.66 o 
  -3  -1   7     2170.41     2078.22     21.84 o 
  -2  -1   7      230.10      245.72      5.22 o 
  -1  -1   7      614.63      573.58      7.92 o 
   0  -1   7        0.23        5.47      1.61 o 
   1  -1   7      628.03      706.61      8.77 o 
   2  -1   7      393.02      360.72      5.82 o 
   3  -1   7       27.27       40.25      2.25 o 
   4  -1   7       45.88       51.51      3.79 o 
   5  -1   7       33.16       31.32      3.80 o 
   6  -1   7       91.39       87.02      5.59 o 
   7  -1   7       80.14       82.63      7.02 o 
   8  -1   7       37.76       39.27      7.10 o 
   9  -1   7       75.99       85.08     16.04 o 
  -9   0   7       34.96       44.21      6.72 o 
  -8   0   7      130.12      150.22      7.98 o 
  -7   0   7        5.18       16.05      4.29 o 
  -6   0   7     1289.86     1176.62     18.04 o 
  -5   0   7      696.93      673.23     12.78 o 
  -4   0   7      120.27      112.22      5.77 o 
  -3   0   7      341.86      351.99      6.56 o 
  -2   0   7      196.14      201.18      4.81 o 
  -1   0   7        0.04       -1.68      1.68 o 
   0   0   7      130.17      118.87      3.14 o 
   1   0   7     2274.21     2197.74     18.86 o 
   2   0   7        0.09       -1.71      1.71 o 
   3   0   7      239.17      233.36      4.76 o 
   4   0   7        4.97        3.17      2.62 o 
   5   0   7      305.34      295.39      6.75 o 
   6   0   7       31.11       29.56      4.63 o 
   7   0   7      392.91      366.93     12.10 o 
   8   0   7      263.09      242.32     12.44 o 
   9   0   7      265.87      256.33     16.03 o 
  -9   1   7        6.68        8.89      6.61 o 
  -8   1   7       16.06       20.11      4.93 o 
  -7   1   7      655.14      603.75     12.91 o 
  -6   1   7       17.37       32.06      4.36 o 
  -5   1   7       92.52       96.07      5.85 o 
  -4   1   7     1967.23     1902.15     19.12 o 
  -3   1   7      125.47      119.53      4.61 o 
  -2   1   7      234.90      256.74      5.69 o 
  -1   1   7       10.23       10.09      1.30 o 
   0   1   7      313.96      272.66      6.96 o 
   1   1   7       71.12       82.43      3.62 o 
   2   1   7      693.28      700.24      9.37 o 
   3   1   7      738.02      727.11      9.50 o 
   4   1   7      305.24      283.32      7.16 o 
   5   1   7        4.00       -1.74      2.85 o 
   6   1   7      203.92      183.72      8.60 o 
   7   1   7       85.10       82.65      9.57 o 
   8   1   7       71.50       69.83      8.49 o 
   9   1   7      305.52      301.59     24.05 o 
  -9   2   7       79.89       86.89     10.70 o 
  -8   2   7       80.07       80.21      7.99 o 
  -7   2   7        3.07        8.29      4.69 o 
  -6   2   7       12.21       25.06      4.08 o 
  -5   2   7     1443.63     1392.16     21.24 o 
  -4   2   7      148.83      151.20      5.57 o 
  -3   2   7      639.66      619.06      8.68 o 
  -2   2   7     4373.75     4443.20     33.80 o 
  -1   2   7       45.63       41.99      2.33 o 
   0   2   7        0.36        1.40      1.72 o 
   1   2   7       44.90       35.19      2.36 o 
   2   2   7       85.31      110.51      3.47 o 
   3   2   7        0.05       -0.11      2.17 o 
   4   2   7        1.45       -3.75      4.56 o 
   5   2   7      269.64      244.54      9.14 o 
   6   2   7       13.00        8.21      4.77 o 
   7   2   7       27.97       28.94      5.74 o 
   8   2   7       41.59       36.68      7.86 o 
  -9   3   7       19.74       20.63     30.52 o 
  -8   3   7        8.56       12.93      8.62 o 
  -7   3   7       58.91       74.76      7.50 o 
  -6   3   7        1.01        0.59      4.25 o 
  -5   3   7      140.07      128.07      6.83 o 
  -4   3   7      331.33      306.62      8.08 o 
  -3   3   7      131.19      142.13      5.65 o 
  -2   3   7      326.37      333.56      9.00 o 
  -1   3   7       54.02       65.27      3.63 o 
   0   3   7       50.68       58.97      2.61 o 
   1   3   7        5.69        2.49      2.00 o 
   2   3   7       31.54       45.11      3.73 o 
   3   3   7     2610.31     2640.96     21.93 o 
   4   3   7        1.96       -1.35      4.14 o 
   5   3   7        7.05        3.62      3.86 o 
   6   3   7      191.15      185.09      9.09 o 
   7   3   7       35.48       40.83      6.14 o 
   8   3   7       38.07       46.77      7.84 o 
  -9   4   7       87.53       87.55     19.42 o 
  -8   4   7       22.37       57.28     33.99 o 
  -7   4   7        1.93       11.59      5.78 o 
  -6   4   7        1.00        9.75      5.53 o 
  -5   4   7        5.42       13.97      3.80 o 
  -4   4   7       16.74       19.94      3.78 o 
  -3   4   7      224.81      207.30      6.23 o 
  -2   4   7     1203.07     1134.10     12.05 o 
  -1   4   7      152.10      136.33      4.73 o 
   0   4   7      133.87      130.52      3.92 o 
   1   4   7       61.53       67.89      4.33 o 
   2   4   7       26.17       29.89      3.79 o 
   3   4   7     1925.66     1938.56     19.54 o 
   4   4   7      160.25      163.61      8.59 o 
   5   4   7      102.16      115.66      6.99 o 
   6   4   7       42.05       41.76      6.05 o 
   7   4   7       78.65       73.61      7.66 o 
   8   4   7       42.70       42.54      8.46 o 
  -9   5   7       18.98       10.17      7.86 o 
  -8   5   7      306.07      329.39     23.88 o 
  -7   5   7      182.81      207.72     13.95 o 
  -6   5   7        0.70        0.59     11.31 o 
  -5   5   7       27.11       28.60      4.39 o 
  -4   5   7       63.14       60.59      4.66 o 
  -3   5   7       35.38       48.85      3.72 o 
  -2   5   7       30.71       29.42      3.86 o 
  -1   5   7     1262.67     1196.60     13.77 o 
   0   5   7      346.04      331.25      9.81 o 
   1   5   7      422.15      403.72      7.90 o 
   2   5   7      322.68      309.51      7.95 o 
   3   5   7       35.67       38.81      6.06 o 
   4   5   7      277.14      264.09     13.36 o 
   5   5   7       57.86       60.20      6.93 o 
   6   5   7      232.29      231.06     13.46 o 
   7   5   7       27.85       27.20      8.25 o 
  -9   6   7        4.41       -4.58      6.85 o 
  -8   6   7        0.01       -4.91      6.01 o 
  -7   6   7      113.48      104.48     17.46 o 
  -6   6   7      684.43      689.82     16.05 o 
  -5   6   7       12.75       12.07      3.68 o 
  -4   6   7      119.14      113.38      5.90 o 
  -3   6   7       57.48       65.48      4.60 o 
  -2   6   7       48.72       48.55      4.55 o 
  -1   6   7      104.33      117.45     10.42 o 
   0   6   7      110.55      117.64      9.51 o 
   1   6   7     1504.14     1457.72     21.44 o 
   2   6   7       24.83       22.79      4.11 o 
   3   6   7      112.90      111.12      7.11 o 
   4   6   7      109.82      105.83     13.38 o 
   5   6   7        8.25       19.97      5.69 o 
   6   6   7        0.51       -0.78      4.44 o 
   7   6   7       28.90       49.33      8.53 o 
  -8   7   7       34.94       39.66      9.15 o 
  -7   7   7      106.00      110.82     12.86 o 
  -6   7   7       43.46       45.08      5.97 o 
  -5   7   7      202.54      192.29      7.70 o 
  -4   7   7      370.95      361.45     11.73 o 
  -3   7   7      188.30      192.27      8.73 o 
  -2   7   7       32.18       31.63      4.84 o 
  -1   7   7        0.02       -0.41      2.75 o 
   0   7   7      151.24      155.94      8.22 o 
   1   7   7        0.36        1.17      3.02 o 
   2   7   7      447.90      480.84     14.26 o 
   3   7   7      578.40      550.79     22.57 o 
   4   7   7        1.07       -6.05      8.11 o 
   5   7   7       16.95       18.70      7.11 o 
   6   7   7        0.31        6.48     12.85 o 
  -7   8   7        0.01       -0.23      8.80 o 
  -6   8   7       71.58       68.48      9.78 o 
  -5   8   7       48.41       51.16      9.00 o 
  -4   8   7       32.39       30.95      5.56 o 
  -3   8   7      527.79      517.37     14.25 o 
  -2   8   7      254.75      238.30      9.94 o 
  -1   8   7       24.05       30.79      5.11 o 
   0   8   7        6.19        6.92      3.58 o 
   1   8   7        7.87        1.59      3.83 o 
   2   8   7      156.29      159.47      8.74 o 
   3   8   7        3.49        7.83      9.27 o 
   4   8   7      492.08      544.13     24.69 o 
   5   8   7      283.31      285.88     15.30 o 
  -7   9   7       78.39       72.52     15.17 o 
  -6   9   7        2.19       -2.21      8.12 o 
  -5   9   7       22.17       25.44      7.03 o 
  -4   9   7       17.91       17.67      6.13 o 
  -3   9   7       64.15       51.71     13.12 o 
  -2   9   7       37.21       37.84      6.74 o 
  -1   9   7      172.26      178.39      9.60 o 
   0   9   7       33.13       27.20      5.68 o 
   1   9   7        1.90        1.19      4.22 o 
   2   9   7        0.08        5.91      9.15 o 
   3   9   7       30.61       19.96     10.70 o 
   4   9   7       15.85       16.15     10.52 o 
  -6  10   7       47.21       41.26      8.33 o 
  -5  10   7       25.21        7.90      8.22 o 
  -4  10   7        0.97       -0.61      4.97 o 
  -3  10   7       50.34       29.72      7.27 o 
  -2  10   7       51.94       51.31      8.00 o 
  -1  10   7        4.99        9.60      5.32 o 
   0  10   7       23.41       28.58      7.14 o 
   1  10   7       14.31       18.60      9.62 o 
   2  10   7        6.10        3.36      9.66 o 
  -4  11   7       98.52       98.15     12.20 o 
  -3  11   7        0.44        6.33      5.60 o 
  -2  11   7       46.44       58.91      8.65 o 
  -1  11   7       28.76       39.17      8.82 o 
   0  11   7       49.42       58.06      8.49 o 
  -1 -11   8       13.89       22.75      7.88 o 
   0 -11   8       64.20       69.38     11.85 o 
   1 -11   8      109.92       94.60     10.91 o 
   2 -11   8       50.39       42.15     10.03 o 
   3 -11   8       33.73       29.73     10.81 o 
   4 -11   8       12.37        8.18      8.54 o 
  -3 -10   8       11.93       11.31      5.16 o 
  -2 -10   8       24.16       25.45      6.39 o 
  -1 -10   8        2.29       11.79      6.41 o 
   0 -10   8      527.74      549.05     18.80 o 
   1 -10   8       59.16       59.32      8.95 o 
   2 -10   8      222.85      213.35     10.56 o 
   3 -10   8       44.94       42.87      6.60 o 
   4 -10   8      141.20      157.18     10.27 o 
   5 -10   8        0.55        3.06      9.63 o 
  -4  -9   8       30.22       31.36     13.68 o 
  -3  -9   8       26.17       21.01      5.81 o 
  -2  -9   8        0.12        3.28      4.11 o 
  -1  -9   8       63.73       62.25      6.15 o 
   0  -9   8      521.86      552.14     12.96 o 
   1  -9   8      244.39      226.01      8.61 o 
   2  -9   8        6.76        8.62      3.32 o 
   3  -9   8        0.26       -0.45      3.69 o 
   4  -9   8        4.35        7.57      4.88 o 
   5  -9   8        2.01        9.45      5.62 o 
   6  -9   8       18.51       31.75     14.36 o 
  -5  -8   8      200.81      201.35     12.24 o 
  -4  -8   8        3.94       17.58     13.64 o 
  -3  -8   8      248.06      234.88      9.56 o 
  -2  -8   8        5.16        4.96      3.80 o 
  -1  -8   8        0.06        7.72      3.24 o 
   0  -8   8       65.18       64.10      6.06 o 
   1  -8   8        6.66        4.75      2.94 o 
   2  -8   8      364.99      345.96      9.66 o 
   3  -8   8      271.07      280.18      8.87 o 
   4  -8   8       60.17       64.85      5.79 o 
   5  -8   8      314.54      341.35     13.81 o 
   6  -8   8      115.09      142.51     11.05 o 
   7  -8   8        0.19        4.11      8.46 o 
  -6  -7   8      268.42      255.81     12.49 o 
  -5  -7   8       29.36       34.53      5.46 o 
  -4  -7   8       81.03       82.49      6.87 o 
  -3  -7   8      296.66      257.77      9.06 o 
  -2  -7   8       24.57       15.83      3.42 o 
  -1  -7   8       37.59       37.20      3.99 o 
   0  -7   8        3.33        2.78      2.46 o 
   1  -7   8      197.07      196.96      7.41 o 
   2  -7   8      418.60      392.80      9.72 o 
   3  -7   8        7.93        6.29      2.91 o 
   4  -7   8      659.73      633.98     17.20 o 
   5  -7   8       52.50       61.69      7.58 o 
   6  -7   8        4.30       15.78      7.08 o 
   7  -7   8        2.37        3.94      8.76 o 
   8  -7   8        9.88        9.18     13.70 o 
  -7  -6   8        2.88       26.85      7.43 o 
  -6  -6   8       34.48       32.10      7.71 o 
  -5  -6   8        2.75       13.06      8.19 o 
  -4  -6   8      143.34      156.95     11.50 o 
  -3  -6   8       27.50       34.98      4.59 o 
  -2  -6   8        0.12       -1.07      2.36 o 
  -1  -6   8      293.99      268.63      7.25 o 
   0  -6   8        0.37       -2.24      2.24 o 
   1  -6   8      302.66      280.40      7.30 o 
   2  -6   8      658.95      624.19     10.38 o 
   3  -6   8      105.92      112.40      5.11 o 
   4  -6   8      305.22      297.84      9.91 o 
   5  -6   8      798.96      798.24     16.22 o 
   6  -6   8       61.98       62.26      7.74 o 
   7  -6   8        0.20       -2.45      4.89 o 
   8  -6   8       23.77       14.80      6.88 o 
  -7  -5   8      110.00      144.50     12.77 o 
  -6  -5   8      199.25      176.78     12.29 o 
  -5  -5   8       22.52       29.00      6.33 o 
  -4  -5   8       46.25       57.59      7.27 o 
  -3  -5   8       48.35       49.08      4.88 o 
  -2  -5   8      478.95      426.79     11.13 o 
  -1  -5   8       44.45       43.61      3.90 o 
   0  -5   8      283.66      264.85      7.02 o 
   1  -5   8       12.85        7.51      2.53 o 
   2  -5   8      983.19      979.97     12.81 o 
   3  -5   8     1795.15     1764.55     18.29 o 
   4  -5   8      267.13      251.37     15.59 o 
   5  -5   8      557.97      531.39     18.05 o 
   6  -5   8       57.15       64.52      5.57 o 
   7  -5   8      118.20      149.02      8.06 o 
   8  -5   8      196.07      205.75     10.89 o 
  -8  -4   8      117.16      148.94     16.07 o 
  -7  -4   8      300.33      313.06     16.28 o 
  -6  -4   8        0.03       10.21      5.15 o 
  -5  -4   8      103.33      120.68     17.27 o 
  -4  -4   8      372.08      347.51     14.13 o 
  -3  -4   8        4.20        0.57      3.76 o 
  -2  -4   8       25.48       17.19      3.07 o 
  -1  -4   8      340.27      353.17      7.60 o 
   0  -4   8       98.86       94.54      4.56 o 
   1  -4   8       66.39       79.12      4.13 o 
   2  -4   8      746.10      761.26     11.74 o 
   3  -4   8        8.14        7.29      2.21 o 
   4  -4   8        4.97       11.15      3.52 o 
   5  -4   8       21.49       25.78      4.67 o 
   6  -4   8        0.27        1.80      3.10 o 
   7  -4   8      529.12      479.10     12.33 o 
   8  -4   8      259.34      263.44     14.15 o 
   9  -4   8      202.32      242.48     13.23 o 
  -8  -3   8       10.39       36.21      8.42 o 
  -7  -3   8      191.83      194.68     11.56 o 
  -6  -3   8      131.18      136.02      9.97 o 
  -5  -3   8      399.90      385.34     13.60 o 
  -4  -3   8       13.75       12.40      4.96 o 
  -3  -3   8      266.23      242.37     10.47 o 
  -2  -3   8      140.66      145.30      6.67 o 
  -1  -3   8      178.60      177.51      4.54 o 
   0  -3   8       80.20       78.50      3.40 o 
   1  -3   8       80.03       83.32      3.12 o 
   2  -3   8      261.89      254.53      5.06 o 
   3  -3   8       98.44       97.64      4.42 o 
   4  -3   8       33.75       32.63      4.50 o 
   5  -3   8       13.02        9.14      2.96 o 
   6  -3   8        0.07        0.04      2.56 o 
   7  -3   8      192.09      197.67      8.50 o 
   8  -3   8      199.10      193.29      9.27 o 
   9  -3   8        3.30       13.31      6.69 o 
  -9  -2   8        0.05       25.89      6.07 o 
  -8  -2   8       51.88       53.15      9.02 o 
  -7  -2   8       15.82       15.50      5.43 o 
  -6  -2   8       27.56       39.04      5.79 o 
  -5  -2   8       14.99       12.90      3.89 o 
  -4  -2   8      699.23      656.69     12.46 o 
  -3  -2   8        0.13       -3.65      4.12 o 
  -2  -2   8      430.22      444.74      9.65 o 
  -1  -2   8      207.45      190.21      5.08 o 
   0  -2   8      111.91      123.94      4.02 o 
   1  -2   8      213.32      210.70      5.47 o 
   2  -2   8      899.07      920.10     10.41 o 
   3  -2   8      325.54      340.26      7.22 o 
   4  -2   8       19.70       15.16      3.49 o 
   5  -2   8       10.33        7.14      2.88 o 
   6  -2   8       61.32       64.91      5.52 o 
   7  -2   8        8.15       11.49      3.95 o 
   8  -2   8       15.58       27.47      5.71 o 
   9  -2   8      385.04      422.12     20.16 o 
  -9  -1   8       18.73       40.37      7.60 o 
  -8  -1   8       64.00       82.35      7.93 o 
  -7  -1   8      260.82      264.64     10.48 o 
  -6  -1   8       23.74       22.79      5.18 o 
  -5  -1   8      477.58      467.73     11.00 o 
  -4  -1   8       52.82       49.18      4.91 o 
  -3  -1   8     1203.91     1113.90     15.58 o 
  -2  -1   8      514.67      512.13      9.01 o 
  -1  -1   8       41.23       49.03      3.28 o 
   0  -1   8       15.60       12.26      2.04 o 
   1  -1   8       63.01       76.88      3.66 o 
   2  -1   8        2.37       -2.29      2.29 o 
   3  -1   8      627.76      604.55      8.28 o 
   4  -1   8      368.10      364.26      7.53 o 
   5  -1   8        6.05        5.79      2.99 o 
   6  -1   8       27.69       30.30      4.26 o 
   7  -1   8        0.05        3.45      3.89 o 
   8  -1   8       51.09       61.65      7.85 o 
   9  -1   8       30.05       42.75     10.95 o 
  -9   0   8      318.35      310.40     19.50 o 
  -8   0   8       94.07      111.74      8.40 o 
  -7   0   8       14.91       27.35      4.96 o 
  -6   0   8       21.17       30.81      5.14 o 
  -5   0   8        5.46        9.01      3.91 o 
  -4   0   8      368.61      354.83      9.25 o 
  -3   0   8       69.40       79.80      4.28 o 
  -2   0   8      146.62      125.50      3.86 o 
  -1   0   8      506.23      480.87      6.90 o 
   0   0   8        2.35        1.59      1.55 o 
   1   0   8      675.90      723.73      9.01 o 
   2   0   8      395.51      395.92      6.80 o 
   3   0   8      370.53      372.52      6.21 o 
   4   0   8        2.13        1.68      3.26 o 
   5   0   8       80.46       87.14      5.88 o 
   6   0   8      468.11      447.18     11.36 o 
   7   0   8       31.08       31.57      5.80 o 
   8   0   8      136.99      131.83     10.35 o 
   9   0   8      305.80      267.80     16.61 o 
  -9   1   8      255.49      258.13     13.25 o 
  -8   1   8       75.26       83.46      8.90 o 
  -7   1   8      118.34      140.77      8.13 o 
  -6   1   8      170.97      195.65      7.76 o 
  -5   1   8      181.30      179.74      7.22 o 
  -4   1   8        2.37       -1.89      3.11 o 
  -3   1   8      345.27      327.72      7.03 o 
  -2   1   8      222.26      214.17      4.97 o 
  -1   1   8      408.59      421.67      6.21 o 
   0   1   8     1145.03     1045.43     19.19 o 
   1   1   8     1269.86     1237.84     13.23 o 
   2   1   8       80.59       88.28      4.60 o 
   3   1   8       36.25       33.29      3.26 o 
   4   1   8        4.36        9.13      3.11 o 
   5   1   8      136.74      143.35      6.35 o 
   6   1   8       98.13       94.81      6.64 o 
   7   1   8      256.05      255.07     10.76 o 
   8   1   8       45.16       48.03      9.14 o 
  -9   2   8      336.68      362.53     14.99 o 
  -8   2   8      321.97      328.27     13.24 o 
  -7   2   8      112.99      125.93      8.77 o 
  -6   2   8       36.40       27.39      4.30 o 
  -5   2   8     1215.59     1097.52     18.83 o 
  -4   2   8       13.87        9.38      3.30 o 
  -3   2   8      133.36      129.21      5.28 o 
  -2   2   8       36.50       53.50      3.38 o 
  -1   2   8      307.02      279.99      5.12 o 
   0   2   8     1240.12     1250.38     12.98 o 
   1   2   8      372.02      363.92      6.08 o 
   2   2   8      824.58      795.64     10.77 o 
   3   2   8      846.32      819.75     11.48 o 
   4   2   8       59.37       50.35      4.91 o 
   5   2   8       15.07       11.41      3.92 o 
   6   2   8      125.31      113.85      7.80 o 
   7   2   8        1.41       -1.53      7.12 o 
   8   2   8      118.77       93.31      9.66 o 
  -9   3   8       32.13       52.44      9.76 o 
  -8   3   8      112.81      120.93     10.86 o 
  -7   3   8      140.41      156.72     11.26 o 
  -6   3   8      921.71      839.29     14.89 o 
  -5   3   8      253.20      205.76      6.58 o 
  -4   3   8       70.01       67.03      4.56 o 
  -3   3   8        0.91        3.50      2.69 o 
  -2   3   8       39.86       43.66      3.98 o 
  -1   3   8      177.47      177.74      4.06 o 
   0   3   8      147.83      121.13      3.74 o 
   1   3   8      452.61      444.05      6.83 o 
   2   3   8      195.15      193.15      6.30 o 
   3   3   8      173.76      184.57      6.09 o 
   4   3   8      712.42      689.41     11.68 o 
   5   3   8        1.17       -2.23      3.31 o 
   6   3   8        9.98        8.15      4.11 o 
   7   3   8       32.13       41.31      6.47 o 
   8   3   8       42.62       44.08      9.65 o 
  -9   4   8       21.55       14.22     15.82 o 
  -8   4   8       24.81       12.73     15.07 o 
  -7   4   8       32.00       42.44     10.78 o 
  -6   4   8        2.45       12.60      3.79 o 
  -5   4   8      256.51      267.83      8.47 o 
  -4   4   8      499.14      485.48     11.49 o 
  -3   4   8      100.26       96.59      5.72 o 
  -2   4   8        8.71        8.91      2.83 o 
  -1   4   8      369.70      374.18      7.22 o 
   0   4   8      189.02      204.23      6.52 o 
   1   4   8      389.47      374.41      7.50 o 
   2   4   8        3.26       -1.30      2.59 o 
   3   4   8      125.94      133.83      6.43 o 
   4   4   8      525.42      468.86     12.22 o 
   5   4   8       57.84       48.78      5.53 o 
   6   4   8       33.53       40.80      6.83 o 
   7   4   8       18.60       18.15     10.45 o 
  -9   5   8      121.40      122.22     16.54 o 
  -8   5   8        0.56       -2.38     13.51 o 
  -7   5   8        0.08       11.38     12.88 o 
  -6   5   8      209.08      213.14     11.46 o 
  -5   5   8        0.17        1.97      4.21 o 
  -4   5   8      450.12      431.36      9.49 o 
  -3   5   8      185.11      174.65     14.56 o 
  -2   5   8      133.77      137.32      6.12 o 
  -1   5   8       91.05       80.95      5.00 o 
   0   5   8        6.72       12.27      3.17 o 
   1   5   8      159.69      148.28      6.13 o 
   2   5   8        0.93        0.15      3.10 o 
   3   5   8       17.80       18.81      8.87 o 
   4   5   8     1518.30     1425.41     27.12 o 
   5   5   8        9.21        7.69      5.32 o 
   6   5   8        0.95       10.78      7.18 o 
   7   5   8       27.83       42.03      8.63 o 
  -8   6   8       59.02       29.50      9.10 o 
  -7   6   8      305.24      305.02     17.22 o 
  -6   6   8       21.65       22.14      5.36 o 
  -5   6   8       17.16       15.84      3.79 o 
  -4   6   8      468.98      455.86     15.58 o 
  -3   6   8      431.03      398.14     11.53 o 
  -2   6   8      268.06      243.89      9.10 o 
  -1   6   8      305.30      295.86      9.66 o 
   0   6   8       60.44       67.59      5.79 o 
   1   6   8       41.39       36.71      4.07 o 
   2   6   8       83.51       66.27      7.74 o 
   3   6   8       82.95       85.23     15.48 o 
   4   6   8       77.98       86.56     12.62 o 
   5   6   8       25.73       31.04      6.27 o 
   6   6   8       14.23       23.50      6.73 o 
  -8   7   8       27.19       36.39      9.67 o 
  -7   7   8      316.08      344.18     22.92 o 
  -6   7   8      179.65      181.32     10.09 o 
  -5   7   8       97.97      104.05      8.01 o 
  -4   7   8       44.67       35.30      5.55 o 
  -3   7   8      454.79      440.78     12.78 o 
  -2   7   8      461.39      436.14     12.53 o 
  -1   7   8      268.42      273.49      9.95 o 
   0   7   8      269.98      262.04     11.59 o 
   1   7   8        1.69       -1.84      4.05 o 
   2   7   8       13.93       13.26      5.86 o 
   3   7   8      107.79      134.73     14.62 o 
   4   7   8       39.53       37.99     11.11 o 
   5   7   8        9.30       -3.70      5.88 o 
  -7   8   8       27.40        6.13      9.08 o 
  -6   8   8       15.38        7.21      6.89 o 
  -5   8   8       80.40       67.45      8.44 o 
  -4   8   8       40.47       43.23      8.81 o 
  -3   8   8      219.79      222.17      9.96 o 
  -2   8   8      513.95      501.97     19.43 o 
  -1   8   8      324.41      350.89     11.86 o 
   0   8   8       37.01       48.49      5.92 o 
   1   8   8        3.94        1.09      3.55 o 
   2   8   8      754.66      748.51     21.58 o 
   3   8   8        9.76        8.95     13.24 o 
   4   8   8        9.76        5.56      9.97 o 
   5   8   8       22.68       36.41     14.47 o 
  -6   9   8      160.67      174.03     19.75 o 
  -5   9   8       66.48       64.93      9.09 o 
  -4   9   8        0.37        6.49      4.99 o 
  -3   9   8       60.70       61.55      8.29 o 
  -2   9   8      351.12      340.17     14.53 o 
  -1   9   8       16.86       23.23      6.25 o 
   0   9   8      164.06      187.77     11.01 o 
   1   9   8       99.25      110.53     13.28 o 
   2   9   8      223.31      234.17     18.16 o 
   3   9   8       52.79       56.63     12.69 o 
  -5  10   8      130.77      141.94     28.39 o 
  -4  10   8       63.83       71.87      9.10 o 
  -3  10   8        7.61        0.84      5.12 o 
  -2  10   8       92.54       80.95     10.82 o 
  -1  10   8        0.29        2.03      5.31 o 
   0  10   8        6.36        5.97      5.20 o 
   1  10   8        0.14        4.93      6.73 o 
   2  10   8      118.55      165.80     16.49 o 
  -2  11   8       13.94       10.34      6.59 o 
  -1  11   8       12.64        8.63      6.90 o 
   0 -11   9       14.57       14.96      5.64 o 
   1 -11   9       12.74       19.38      7.05 o 
   2 -11   9      120.04      133.46     13.66 o 
   3 -11   9      109.72       94.80     11.43 o 
  -2 -10   9        3.28       21.73      5.70 o 
  -1 -10   9      182.11      177.43     11.54 o 
   0 -10   9       26.60       24.66      5.70 o 
   1 -10   9       79.09       80.15      7.20 o 
   2 -10   9       41.25       50.14      6.80 o 
   3 -10   9        2.28       11.94      9.04 o 
   4 -10   9      121.10       95.81     18.65 o 
   5 -10   9       91.75       64.73     17.12 o 
  -4  -9   9       15.21       22.09     10.51 o 
  -3  -9   9       56.41       67.24     12.12 o 
  -2  -9   9       42.46       48.93      8.58 o 
  -1  -9   9      115.60      112.80     10.30 o 
   0  -9   9       19.30       13.26      3.96 o 
   1  -9   9        6.38        7.27      3.77 o 
   2  -9   9       13.72       13.72      4.40 o 
   3  -9   9       21.52       16.29      4.21 o 
   4  -9   9        2.44        5.20      5.56 o 
   5  -9   9       94.94       97.58     13.69 o 
   6  -9   9       12.87       -2.97      7.94 o 
  -5  -8   9        0.06       14.35      9.46 o 
  -4  -8   9       24.67       33.18      6.95 o 
  -3  -8   9       17.08       16.55      4.56 o 
  -2  -8   9       38.09       37.18      6.90 o 
  -1  -8   9      131.45      110.26      6.80 o 
   0  -8   9      345.90      336.97     10.05 o 
   1  -8   9        0.44        0.40      2.68 o 
   2  -8   9        5.33        7.10      2.99 o 
   3  -8   9       11.30       11.96      3.80 o 
   4  -8   9       63.64       73.50      8.82 o 
   5  -8   9       12.69       12.14     11.32 o 
   6  -8   9        3.13       -1.00      7.80 o 
   7  -8   9       80.79      105.12     17.45 o 
  -6  -7   9      184.78      211.44     26.17 o 
  -5  -7   9       52.08       55.60      7.77 o 
  -4  -7   9       60.37       68.41     11.37 o 
  -3  -7   9       64.54       71.09      6.52 o 
  -2  -7   9      220.66      197.22      7.23 o 
  -1  -7   9      704.57      645.42     11.86 o 
   0  -7   9      113.01      101.32      5.53 o 
   1  -7   9      223.63      217.24      7.06 o 
   2  -7   9      382.25      366.11      8.70 o 
   3  -7   9        6.54        5.75      3.14 o 
   4  -7   9        0.09        1.93      5.34 o 
   5  -7   9      293.19      289.23     12.81 o 
   6  -7   9        0.41        4.55      5.89 o 
   7  -7   9       74.16       85.63     15.33 o 
  -7  -6   9      183.98      195.43     18.68 o 
  -6  -6   9        0.13       19.57      6.40 o 
  -5  -6   9      158.51      169.20     10.93 o 
  -4  -6   9        1.71        4.13      3.54 o 
  -3  -6   9      154.79      171.15      7.58 o 
  -2  -6   9       23.90       20.83      4.25 o 
  -1  -6   9       20.40       32.99      3.86 o 
   0  -6   9      783.97      725.05     11.81 o 
   1  -6   9       67.05       69.05      4.52 o 
   2  -6   9      254.91      233.89      6.89 o 
   3  -6   9      444.42      446.91      9.88 o 
   4  -6   9       81.12       78.19      8.88 o 
   5  -6   9       35.37       41.53      6.88 o 
   6  -6   9        5.51        3.34      4.42 o 
   7  -6   9      411.34      395.78     15.57 o 
   8  -6   9       52.28       49.18      8.67 o 
  -7  -5   9       93.46      118.07     11.66 o 
  -6  -5   9        0.14        4.11      5.42 o 
  -5  -5   9      441.46      442.34     15.79 o 
  -4  -5   9      385.12      408.34     14.59 o 
  -3  -5   9       16.08       14.96      3.73 o 
  -2  -5   9     1046.72      927.05     13.76 o 
  -1  -5   9      288.32      215.21      6.69 o 
   0  -5   9      140.12      136.55      6.17 o 
   1  -5   9        0.03       -1.79      2.36 o 
   2  -5   9      606.32      612.35     10.34 o 
   3  -5   9     1071.86     1069.37     17.69 o 
   4  -5   9      130.17      138.47      7.64 o 
   5  -5   9      101.20       92.93      7.07 o 
   6  -5   9        7.05       12.91      4.67 o 
   7  -5   9        1.66        7.38      4.17 o 
   8  -5   9       50.64       58.40      7.23 o 
  -8  -4   9       15.05       46.80     11.60 o 
  -7  -4   9        1.03       12.44      8.47 o 
  -6  -4   9        9.54       12.89      5.55 o 
  -5  -4   9       11.91        7.60      5.57 o 
  -4  -4   9        1.05        0.28      4.56 o 
  -3  -4   9      314.93      309.93     12.07 o 
  -2  -4   9      215.25      213.11      6.68 o 
  -1  -4   9        0.77        0.51      2.40 o 
   0  -4   9       39.55       34.33      3.54 o 
   1  -4   9        6.43        5.44      2.58 o 
   2  -4   9      361.77      366.03      7.82 o 
   3  -4   9     3249.13     3231.73     30.05 o 
   4  -4   9        8.32       13.41      3.22 o 
   5  -4   9       54.98       55.42      4.85 o 
   6  -4   9      247.82      251.27     11.33 o 
   7  -4   9       77.41       79.94      6.68 o 
   8  -4   9      192.78      197.54     10.91 o 
  -8  -3   9      438.10      445.79     19.89 o 
  -7  -3   9        3.50       16.86      6.52 o 
  -6  -3   9       52.03       55.63     11.39 o 
  -5  -3   9       17.89       12.55      5.52 o 
  -4  -3   9       75.62       73.52      7.47 o 
  -3  -3   9       17.40       10.17      5.68 o 
  -2  -3   9      685.85      612.66     11.48 o 
  -1  -3   9       71.75       62.60      4.92 o 
   0  -3   9      189.11      187.37      5.77 o 
   1  -3   9      746.25      728.00      8.97 o 
   2  -3   9      160.49      159.53      4.77 o 
   3  -3   9       22.51       21.11      3.06 o 
   4  -3   9       48.12       40.59      4.15 o 
   5  -3   9      160.95      169.36      7.14 o 
   6  -3   9      106.46      107.36      6.98 o 
   7  -3   9       57.06       61.43      5.95 o 
   8  -3   9        0.99        9.40      5.41 o 
  -8  -2   9      349.85      395.86     18.60 o 
  -7  -2   9      229.77      232.75     12.25 o 
  -6  -2   9      273.71      263.02     12.24 o 
  -5  -2   9        0.47        2.48      4.09 o 
  -4  -2   9     1539.98     1438.34     21.50 o 
  -3  -2   9      760.83      703.03     13.55 o 
  -2  -2   9       83.35       91.25      4.92 o 
  -1  -2   9      141.74      143.26      5.60 o 
   0  -2   9       86.77       74.96      3.65 o 
   1  -2   9     1065.37     1064.89     12.59 o 
   2  -2   9       62.51       64.45      4.19 o 
   3  -2   9       19.99       15.61      3.97 o 
   4  -2   9        4.32        4.29      3.09 o 
   5  -2   9        0.25        1.85      3.04 o 
   6  -2   9      356.38      346.97      9.29 o 
   7  -2   9      229.92      250.10     12.62 o 
   8  -2   9        0.51       13.44      5.70 o 
  -9  -1   9       15.71       19.03     10.87 o 
  -8  -1   9       18.84       18.63      6.70 o 
  -7  -1   9      133.33      160.49      9.41 o 
  -6  -1   9      110.80      121.92      8.53 o 
  -5  -1   9      259.91      244.25      8.47 o 
  -4  -1   9       34.11       27.72      4.55 o 
  -3  -1   9      817.09      770.04     12.78 o 
  -2  -1   9      105.55       98.31      5.00 o 
  -1  -1   9       39.65       38.94      3.02 o 
   0  -1   9      282.44      277.73      5.66 o 
   1  -1   9     2398.98     2511.10     21.66 o 
   2  -1   9      393.96      376.74      8.18 o 
   3  -1   9       18.90        9.09      2.93 o 
   4  -1   9       13.16        7.62      3.50 o 
   5  -1   9      189.45      207.75      9.65 o 
   6  -1   9       74.51       69.70      5.48 o 
   7  -1   9       96.37       98.40      7.24 o 
   8  -1   9      524.58      483.32     28.81 o 
  -9   0   9        0.59       17.64     12.37 o 
  -8   0   9        5.09       12.86      6.83 o 
  -7   0   9      150.25      171.38      9.07 o 
  -6   0   9      852.21      857.82     17.39 o 
  -5   0   9        0.92       -1.85      3.45 o 
  -4   0   9      665.54      632.04     12.18 o 
  -3   0   9     1709.57     1598.41     19.22 o 
  -2   0   9      155.32      150.18      4.51 o 
  -1   0   9       10.75        3.78      2.23 o 
   0   0   9      160.86      155.16      4.07 o 
   1   0   9      202.12      166.52      4.97 o 
   2   0   9       95.54      114.52      5.30 o 
   3   0   9      195.79      198.18      8.08 o 
   4   0   9      200.18      172.17      7.03 o 
   5   0   9      462.25      447.25     10.90 o 
   6   0   9       44.15       49.86      5.63 o 
   7   0   9      269.75      277.98     10.09 o 
   8   0   9        1.48       15.62     10.26 o 
  -9   1   9       30.61       35.34      7.48 o 
  -8   1   9      273.03      299.28     13.31 o 
  -7   1   9        8.31       24.90      5.09 o 
  -6   1   9        4.40        8.07      4.04 o 
  -5   1   9      283.34      267.56      9.63 o 
  -4   1   9      312.63      335.14     11.21 o 
  -3   1   9      206.37      178.45      6.00 o 
  -2   1   9       42.08       50.22      3.87 o 
  -1   1   9      109.38      109.92      4.36 o 
   0   1   9      114.61      126.29      4.01 o 
   1   1   9        0.27       -2.35      2.60 o 
   2   1   9     1712.33     1713.82     17.58 o 
   3   1   9       27.34       23.64      4.90 o 
   4   1   9      214.15      225.23      8.60 o 
   5   1   9      381.40      368.25      9.16 o 
   6   1   9      170.17      170.50      8.03 o 
   7   1   9       10.34        9.02      4.91 o 
   8   1   9      105.54       90.84      9.92 o 
  -9   2   9       29.02       50.85     25.19 o 
  -8   2   9       14.64       24.28      6.73 o 
  -7   2   9       54.44       67.31     10.76 o 
  -6   2   9        4.51        4.34      5.41 o 
  -5   2   9       26.36       17.70      4.79 o 
  -4   2   9       92.03      103.57      6.00 o 
  -3   2   9      623.59      606.65      9.99 o 
  -2   2   9        2.10       -2.72      2.72 o 
  -1   2   9      261.16      245.44      5.21 o 
   0   2   9      244.31      232.91      5.91 o 
   1   2   9       27.51       33.38      2.84 o 
   2   2   9       40.91       34.32      3.66 o 
   3   2   9        0.85       -2.60      3.68 o 
   4   2   9      272.91      264.80      9.32 o 
   5   2   9      130.65      128.75      7.65 o 
   6   2   9       71.66       82.39     10.36 o 
   7   2   9        0.72        2.92      4.52 o 
   8   2   9        0.85        8.00     10.06 o 
  -9   3   9       15.48       37.22     13.20 o 
  -8   3   9      176.80      187.45     14.34 o 
  -7   3   9       18.01       35.35      6.56 o 
  -6   3   9       10.48       13.25      4.54 o 
  -5   3   9       88.89       78.02      7.85 o 
  -4   3   9        0.00        3.93      2.90 o 
  -3   3   9       11.70        8.59      3.27 o 
  -2   3   9      280.10      254.88      6.57 o 
  -1   3   9     1437.49     1435.75     13.09 o 
   0   3   9      291.01      288.40      5.63 o 
   1   3   9      116.34      123.61      4.24 o 
   2   3   9        1.50       -2.60      2.60 o 
   3   3   9      167.67      166.88      7.63 o 
   4   3   9        5.98        1.97      3.77 o 
   5   3   9      130.08      135.66     11.86 o 
   6   3   9       50.28       60.15      7.25 o 
   7   3   9      154.03      139.55      9.50 o 
  -9   4   9       26.05       21.12     16.96 o 
  -8   4   9       53.27       64.08     17.87 o 
  -7   4   9      218.92      196.49     10.73 o 
  -6   4   9       47.52       66.52      9.96 o 
  -5   4   9       32.93       39.16      5.45 o 
  -4   4   9       52.50       54.57      5.64 o 
  -3   4   9        8.60        5.32      3.61 o 
  -2   4   9        0.94        3.64      3.26 o 
  -1   4   9     1346.05     1306.05     16.99 o 
   0   4   9      816.14      779.27     14.35 o 
   1   4   9      109.99      116.97      5.49 o 
   2   4   9      543.16      522.85     14.28 o 
   3   4   9      666.70      654.39     12.90 o 
   4   4   9      133.71      130.28      8.72 o 
   5   4   9        6.76        6.05      4.97 o 
   6   4   9       58.96       56.82      8.16 o 
   7   4   9       26.86       27.40      6.81 o 
  -8   5   9      116.92      117.57     22.00 o 
  -7   5   9       11.90       12.46     13.70 o 
  -6   5   9      299.50      308.72     17.12 o 
  -5   5   9      210.04      224.89     11.36 o 
  -4   5   9       56.78       69.95      7.34 o 
  -3   5   9       27.12       30.94      7.05 o 
  -2   5   9        2.34        1.84      2.92 o 
  -1   5   9      109.10      103.12      8.07 o 
   0   5   9       12.26       12.70      3.05 o 
   1   5   9      414.93      414.62      9.48 o 
   2   5   9      630.79      620.12     13.49 o 
   3   5   9       55.74       66.83      8.27 o 
   4   5   9      100.51       96.10      9.32 o 
   5   5   9       25.38       16.83      5.58 o 
   6   5   9       25.70       25.50      6.25 o 
   7   5   9       45.48       75.52     18.14 o 
  -8   6   9        3.85        9.33     13.29 o 
  -7   6   9       18.25        4.30      6.74 o 
  -6   6   9       51.36       44.57      9.02 o 
  -5   6   9       24.08       26.44      5.34 o 
  -4   6   9       59.39       59.01      6.27 o 
  -3   6   9      310.90      307.49     10.61 o 
  -2   6   9        8.07        2.81      3.48 o 
  -1   6   9      141.84      137.44      7.55 o 
   0   6   9      231.89      209.02      8.56 o 
   1   6   9      381.44      352.10     12.50 o 
   2   6   9      116.68      134.88      7.89 o 
   3   6   9      835.42      768.72     47.77 o 
   4   6   9      531.06      496.16     30.78 o 
   5   6   9      182.17      172.92     17.41 o 
   6   6   9        1.10       15.46      5.94 o 
  -7   7   9        9.55       10.90      7.61 o 
  -6   7   9      135.93      140.41     11.05 o 
  -5   7   9       57.37       60.49      8.00 o 
  -4   7   9      133.90      154.73     14.88 o 
  -3   7   9        0.53       -1.32      3.54 o 
  -2   7   9      566.17      528.53     14.00 o 
  -1   7   9      147.53      148.41      7.99 o 
   0   7   9       10.63        4.43      3.77 o 
   1   7   9       34.79       31.55      4.76 o 
   2   7   9      204.97      188.61     11.33 o 
   3   7   9       63.05       88.16     13.25 o 
   4   7   9       21.10       15.83     10.41 o 
   5   7   9      232.94      219.90     14.19 o 
  -7   8   9      143.16      149.04     19.59 o 
  -6   8   9       46.46       46.40      8.37 o 
  -5   8   9       16.48       12.69      8.04 o 
  -4   8   9        0.57       -0.08      5.21 o 
  -3   8   9       75.35       72.63      8.37 o 
  -2   8   9       72.53       71.52      8.86 o 
  -1   8   9       18.99       15.68      4.97 o 
   0   8   9      142.08      151.21      8.96 o 
   1   8   9       17.40       15.65      6.37 o 
   2   8   9        3.70       -4.70      8.71 o 
   3   8   9       48.04       53.92     12.51 o 
   4   8   9      162.95      172.22     17.00 o 
  -6   9   9       15.91       15.54      6.67 o 
  -5   9   9       67.63       56.44     17.25 o 
  -4   9   9        2.95        6.62      6.05 o 
  -3   9   9       50.04       58.25     14.10 o 
  -2   9   9        4.91       11.94      8.21 o 
  -1   9   9      101.83      123.00     10.93 o 
   0   9   9       24.62       21.62     13.80 o 
   1   9   9      106.99      112.27     14.64 o 
   2   9   9       19.72       31.39     10.82 o 
   3   9   9        1.18       29.25      9.99 o 
  -4  10   9       31.67       41.48      8.32 o 
  -3  10   9        0.01       -2.55      4.55 o 
  -2  10   9       69.63       80.82      9.56 o 
  -1  10   9       79.44       72.54      9.10 o 
   0  10   9       41.37       61.17     11.54 o 
   1  10   9        2.59       17.41      8.73 o 
  -2 -10  10        0.94       18.34      5.79 o 
  -1 -10  10      155.37      149.15     23.02 o 
   0 -10  10       20.77       27.33      6.53 o 
   1 -10  10      119.06      116.35      9.94 o 
   2 -10  10      106.24      112.18      9.71 o 
   3 -10  10        7.70        1.48      5.06 o 
   4 -10  10       31.11       38.42     13.60 o 
  -3  -9  10       85.36       95.24      9.45 o 
  -2  -9  10       20.97       20.64      6.13 o 
  -1  -9  10        6.67        5.25      3.80 o 
   0  -9  10        3.78       10.55      4.16 o 
   1  -9  10      295.95      303.35     13.61 o 
   2  -9  10       61.42       67.56      7.30 o 
   3  -9  10      194.38      178.65     12.14 o 
   4  -9  10      203.61      227.47     19.44 o 
   5  -9  10      111.54      121.16     13.85 o 
  -5  -8  10       85.62       98.59     14.02 o 
  -4  -8  10       12.59       21.59      5.32 o 
  -3  -8  10       24.57       21.25      5.12 o 
  -2  -8  10       28.41       29.52      5.08 o 
  -1  -8  10        0.21        0.61      3.18 o 
   0  -8  10       49.17       57.25      5.66 o 
   1  -8  10      149.30      158.01      7.62 o 
   2  -8  10       12.65       15.78      5.93 o 
   3  -8  10        0.95       14.36      4.87 o 
   4  -8  10       63.33       75.07      8.53 o 
   5  -8  10        7.39       22.24      6.68 o 
   6  -8  10        0.64       -0.11      8.86 o 
  -5  -7  10       18.92       19.34      6.67 o 
  -4  -7  10      190.75      237.85     11.98 o 
  -3  -7  10       26.22       37.01      7.15 o 
  -2  -7  10        0.00        1.38      3.01 o 
  -1  -7  10      108.47      113.91      6.16 o 
   0  -7  10        0.25        1.05      2.66 o 
   1  -7  10        1.81        3.14      2.75 o 
   2  -7  10        1.56        2.73      2.65 o 
   3  -7  10       65.77       59.42      7.18 o 
   4  -7  10      292.83      291.76     19.31 o 
   5  -7  10       35.56       33.27      7.10 o 
   6  -7  10      313.23      323.82     18.82 o 
   7  -7  10        2.00        2.15      8.75 o 
  -6  -6  10      182.51      226.98     14.82 o 
  -5  -6  10       15.95       23.91      5.78 o 
  -4  -6  10        0.04       11.03      4.72 o 
  -3  -6  10       59.33       59.01      6.25 o 
  -2  -6  10      740.74      689.40     12.57 o 
  -1  -6  10        7.77        9.43      3.03 o 
   0  -6  10       91.01      115.84      5.67 o 
   1  -6  10       95.67       92.01      5.22 o 
   2  -6  10       92.51       93.88      5.29 o 
   3  -6  10       39.74       41.76      5.39 o 
   4  -6  10        6.81        8.01      3.99 o 
   5  -6  10      156.35      160.09      8.91 o 
   6  -6  10        6.49        8.05      5.03 o 
   7  -6  10       68.43       65.05      8.79 o 
  -7  -5  10      428.19      447.87     41.76 o 
  -6  -5  10       97.94      114.55     14.63 o 
  -5  -5  10      104.40      136.69     12.03 o 
  -4  -5  10       98.35      108.77     11.03 o 
  -3  -5  10       28.54       37.06      5.67 o 
  -2  -5  10       29.98       19.03      3.42 o 
  -1  -5  10       56.21       70.58      5.11 o 
   0  -5  10      526.16      499.60      9.72 o 
   1  -5  10        2.70        1.46      2.62 o 
   2  -5  10      204.84      211.16      6.61 o 
   3  -5  10       29.78       27.77      5.28 o 
   4  -5  10        0.08        1.70      3.61 o 
   5  -5  10        8.81       11.11      4.47 o 
   6  -5  10      229.28      234.02     10.38 o 
   7  -5  10      179.18      171.21     11.88 o 
   8  -5  10        3.96       -0.32      6.17 o 
  -7  -4  10        5.34       21.84      6.45 o 
  -6  -4  10       73.99       64.30      9.58 o 
  -5  -4  10      234.34      224.77     12.84 o 
  -4  -4  10        4.04        8.94      5.28 o 
  -3  -4  10       13.83       23.30      4.85 o 
  -2  -4  10       87.80       93.61      5.80 o 
  -1  -4  10       53.22       49.78      4.23 o 
   0  -4  10       41.97       39.54      3.81 o 
   1  -4  10      263.94      261.46      7.12 o 
   2  -4  10       65.36       71.92      4.43 o 
   3  -4  10      677.42      656.19     13.80 o 
   4  -4  10      284.03      286.24      9.88 o 
   5  -4  10      111.28      121.61      7.95 o 
   6  -4  10        9.39       12.08      4.03 o 
   7  -4  10       48.47       62.12      6.29 o 
   8  -4  10      172.22      197.19     17.55 o 
  -7  -3  10       75.00       73.64     10.17 o 
  -6  -3  10      131.49      129.39     10.60 o 
  -5  -3  10        1.96       11.77      5.26 o 
  -4  -3  10      494.09      475.04     15.19 o 
  -3  -3  10      165.05      156.97      9.47 o 
  -2  -3  10        0.00        0.82      2.57 o 
  -1  -3  10        2.45        1.77      2.72 o 
   0  -3  10      196.75      186.91      8.04 o 
   1  -3  10       91.57       93.56      5.54 o 
   2  -3  10        0.37       -1.03      2.72 o 
   3  -3  10      268.92      266.09      7.09 o 
   4  -3  10        2.72        4.80      3.08 o 
   5  -3  10       49.14       47.69      4.81 o 
   6  -3  10       40.26       47.53      5.70 o 
   7  -3  10        2.82        1.60      4.58 o 
   8  -3  10       58.33       68.04      8.63 o 
  -8  -2  10       20.15       41.18      8.23 o 
  -7  -2  10       27.61       42.73      8.44 o 
  -6  -2  10      133.85      144.60     10.47 o 
  -5  -2  10       53.39       54.13      7.32 o 
  -4  -2  10       58.98       64.74      7.31 o 
  -3  -2  10      788.90      702.09     17.26 o 
  -2  -2  10      354.24      354.89      8.60 o 
  -1  -2  10       37.30       36.60      3.54 o 
   0  -2  10       82.31       91.68      4.57 o 
   1  -2  10      219.52      215.64      6.27 o 
   2  -2  10        9.59        7.37      3.33 o 
   3  -2  10        8.94        9.91      2.87 o 
   4  -2  10      213.26      214.67      7.59 o 
   5  -2  10        9.63       15.02      4.13 o 
   6  -2  10        0.09        8.98      4.14 o 
   7  -2  10       46.59       56.29      6.79 o 
   8  -2  10       53.14       54.26      7.87 o 
  -8  -1  10      164.49      178.74     13.07 o 
  -7  -1  10       34.00       60.10      9.24 o 
  -6  -1  10        2.73        4.65      4.79 o 
  -5  -1  10        8.96       12.37      4.11 o 
  -4  -1  10      707.15      695.40     13.12 o 
  -3  -1  10       29.16       29.64      5.25 o 
  -2  -1  10       63.86       64.01      4.81 o 
  -1  -1  10      733.27      690.01      9.38 o 
   0  -1  10       59.88       61.60      3.57 o 
   1  -1  10      102.94      109.48      4.77 o 
   2  -1  10        0.39       -1.70      3.31 o 
   3  -1  10      253.62      258.73      7.92 o 
   4  -1  10       88.90       88.44      5.76 o 
   5  -1  10       93.46      108.02      7.61 o 
   6  -1  10        2.10       -1.35      3.62 o 
   7  -1  10        5.23        7.17      4.36 o 
   8  -1  10       24.42       21.69      7.44 o 
  -8   0  10       94.02      102.18     12.79 o 
  -7   0  10      113.08      137.68      8.96 o 
  -6   0  10      242.35      233.80     10.28 o 
  -5   0  10       29.24       24.65      4.54 o 
  -4   0  10      262.83      272.99      8.51 o 
  -3   0  10       14.42        6.61      4.63 o 
  -2   0  10     1989.20     1891.08     18.70 o 
  -1   0  10      325.76      323.02      5.94 o 
   0   0  10      552.30      543.82      9.94 o 
   1   0  10      745.36      711.81     11.51 o 
   2   0  10      148.39      162.92      6.28 o 
   3   0  10       44.18       35.40      5.26 o 
   4   0  10      236.26      222.14      7.82 o 
   5   0  10      100.31      106.23      6.79 o 
   6   0  10        5.48        8.80      3.87 o 
   7   0  10      114.13      118.72      8.04 o 
   8   0  10      147.58      141.03     17.25 o 
  -8   1  10      292.08      296.60     13.52 o 
  -7   1  10      152.91      167.14      9.35 o 
  -6   1  10      122.78      143.56      8.51 o 
  -5   1  10      114.34       96.74      6.27 o 
  -4   1  10        5.58        4.78      3.56 o 
  -3   1  10       77.43       65.58      5.23 o 
  -2   1  10      109.58       97.87      5.44 o 
  -1   1  10      961.91      874.30     17.40 o 
   0   1  10     1320.78     1283.80     14.57 o 
   1   1  10      125.84      126.56      5.41 o 
   2   1  10     1450.39     1413.92     16.14 o 
   3   1  10      231.71      232.21      8.59 o 
   4   1  10        0.47        3.31      4.03 o 
   5   1  10        8.94       12.74      4.76 o 
   6   1  10      194.56      190.79      8.63 o 
   7   1  10       23.35       34.20      6.17 o 
   8   1  10       37.79       40.07      9.00 o 
  -8   2  10      110.95      119.27     13.06 o 
  -7   2  10        2.20        8.42      4.84 o 
  -6   2  10      354.49      353.80     14.61 o 
  -5   2  10      447.95      494.71     11.41 o 
  -4   2  10        1.38       -0.89      4.88 o 
  -3   2  10      104.28      112.33      5.43 o 
  -2   2  10       42.59       52.20      4.35 o 
  -1   2  10       23.89       19.72      2.88 o 
   0   2  10       11.62       12.77      2.89 o 
   1   2  10      656.58      613.26     12.05 o 
   2   2  10      197.57      186.69      6.20 o 
   3   2  10       71.71       72.34      5.62 o 
   4   2  10       37.29       33.07      5.33 o 
   5   2  10       27.46       20.31      4.21 o 
   6   2  10        6.80       13.00      4.93 o 
   7   2  10       18.36       19.39      5.72 o 
  -8   3  10       20.11       33.51      9.25 o 
  -7   3  10        4.14       10.43     14.83 o 
  -6   3  10       27.38       38.53      6.76 o 
  -5   3  10        0.99        2.41      5.95 o 
  -4   3  10      361.53      332.68     10.34 o 
  -3   3  10       40.54       51.00      5.65 o 
  -2   3  10       31.47       42.04      5.55 o 
  -1   3  10      245.96      252.31      7.85 o 
   0   3  10      427.94      408.47      8.24 o 
   1   3  10      289.94      270.84      6.82 o 
   2   3  10      255.82      254.80      6.81 o 
   3   3  10      272.81      277.65      9.57 o 
   4   3  10      440.63      394.39      9.60 o 
   5   3  10        0.21        4.27      3.96 o 
   6   3  10       20.69       17.00      6.19 o 
   7   3  10        0.16        8.40      5.10 o 
  -8   4  10      229.85      285.65     27.66 o 
  -7   4  10        6.50      -12.07     12.07 o 
  -6   4  10        0.60        4.85      6.41 o 
  -5   4  10      468.96      404.02     38.65 o 
  -4   4  10      578.76      485.24     12.25 o 
  -3   4  10      198.62      196.52      8.38 o 
  -2   4  10        1.89       -0.20      3.98 o 
  -1   4  10       16.56       11.30      5.62 o 
   0   4  10       84.90       86.70      6.31 o 
   1   4  10       16.61       23.65      4.60 o 
   2   4  10        9.32        7.62      4.94 o 
   3   4  10       24.27       24.63      5.71 o 
   4   4  10      757.74      750.40     16.95 o 
   5   4  10        1.87       10.36      7.12 o 
   6   4  10        8.20        8.52      5.48 o 
   7   4  10        0.20       10.64      5.38 o 
  -8   5  10      108.21      117.38     21.88 o 
  -7   5  10      515.47      498.88     32.34 o 
  -6   5  10       27.76        1.35     13.32 o 
  -5   5  10        2.20        9.73      6.94 o 
  -4   5  10        0.26       -2.51      5.88 o 
  -3   5  10       56.76       58.54      5.92 o 
  -2   5  10      185.74      180.20      7.03 o 
  -1   5  10      293.08      280.32      8.27 o 
   0   5  10       97.08      117.29      5.97 o 
   1   5  10      125.79      122.11      8.74 o 
   2   5  10       44.37       42.92      5.64 o 
   3   5  10       10.46       10.22      4.47 o 
   4   5  10      101.40       86.61     11.59 o 
   5   5  10        6.94        9.58      6.91 o 
   6   5  10       67.12       73.74      8.87 o 
  -8   6  10       26.26       21.65      9.15 o 
  -7   6  10       72.40       60.47     15.81 o 
  -6   6  10      137.10      133.65     12.63 o 
  -5   6  10       18.52       20.65      8.74 o 
  -4   6  10        0.79        9.85      5.41 o 
  -3   6  10      153.42      146.58      8.92 o 
  -2   6  10      228.26      218.70      9.22 o 
  -1   6  10        5.11        2.15      3.77 o 
   0   6  10     1177.12     1130.86     19.92 o 
   1   6  10       30.77       39.32      6.65 o 
   2   6  10        0.43        3.65      6.00 o 
   3   6  10       56.72       43.66     11.01 o 
   4   6  10       29.09       29.49     11.88 o 
   5   6  10      662.33      626.33     27.37 o 
  -7   7  10      128.50      103.13     12.30 o 
  -6   7  10      168.58      158.68     14.22 o 
  -5   7  10      167.45      161.32     11.64 o 
  -4   7  10      120.90      159.66     22.83 o 
  -3   7  10       14.44       11.54      4.63 o 
  -2   7  10       79.18       71.97      6.71 o 
  -1   7  10      249.67      260.57     10.16 o 
   0   7  10      264.93      255.62      9.98 o 
   1   7  10      115.28      117.26      9.81 o 
   2   7  10       96.58       90.13     13.52 o 
   3   7  10       80.65      113.60     14.66 o 
   4   7  10       31.28       29.61     10.84 o 
   5   7  10      145.02      127.66     15.71 o 
  -6   8  10      243.82      264.41     16.74 o 
  -5   8  10      284.29      295.86     14.49 o 
  -4   8  10        7.17       12.60      5.22 o 
  -3   8  10        4.69        0.05      4.62 o 
  -2   8  10      650.03      642.83     19.02 o 
  -1   8  10      178.60      155.16     14.70 o 
   0   8  10      182.89      164.27      9.20 o 
   1   8  10      275.36      274.20     23.32 o 
   2   8  10       75.15       89.92     13.55 o 
   3   8  10       93.00       98.62     14.50 o 
   4   8  10      113.68      123.27     21.20 o 
  -5   9  10       39.19       32.50      7.96 o 
  -4   9  10      207.23      199.94     13.16 o 
  -3   9  10      177.39      187.90     12.22 o 
  -2   9  10      443.59      425.87     16.43 o 
  -1   9  10       10.02       30.77     19.00 o 
   0   9  10        3.56       10.29      5.60 o 
   1   9  10        4.69       11.56     10.02 o 
   2   9  10       10.25        1.69     12.85 o 
  -3  10  10        0.19        3.24      7.54 o 
  -2  10  10      139.09      151.76     14.35 o 
  -1  10  10       21.80       35.60      9.04 o 
   0  10  10        2.14       -5.63     10.49 o 
  -1 -10  11       43.38       46.27     15.54 o 
   0 -10  11       74.07       54.22      7.79 o 
   1 -10  11        0.97        4.22      5.14 o 
   2 -10  11        0.01        0.49      5.50 o 
   3 -10  11       10.69       16.91      8.63 o 
  -3  -9  11      301.39      306.71     31.92 o 
  -2  -9  11       93.78       87.89      9.14 o 
  -1  -9  11        0.13       -0.03      4.56 o 
   0  -9  11       30.17       17.26     10.02 o 
   1  -9  11      282.20      290.75     11.25 o 
   2  -9  11        5.68        7.55      4.28 o 
   3  -9  11        0.96        2.16      7.19 o 
   4  -9  11        0.68       -3.76      7.35 o 
   5  -9  11       78.80       69.23     12.33 o 
  -4  -8  11       12.79       17.88      5.84 o 
  -3  -8  11      179.22      210.15     10.16 o 
  -2  -8  11        0.00        2.30      3.65 o 
  -1  -8  11       70.95       64.49      6.52 o 
   0  -8  11       49.23       36.64      5.37 o 
   1  -8  11      202.56      195.77      8.47 o 
   2  -8  11       34.85       28.52      5.56 o 
   3  -8  11        0.02        0.63      4.81 o 
   4  -8  11        2.34        7.92      5.68 o 
   5  -8  11       46.18       51.83     11.13 o 
   6  -8  11      178.64      160.26     23.33 o 
  -5  -7  11        0.14       14.55      8.51 o 
  -4  -7  11       21.99       34.31      7.55 o 
  -3  -7  11       25.38       29.93      7.11 o 
  -2  -7  11        3.84        6.36      3.48 o 
  -1  -7  11      172.59      164.23      7.14 o 
   0  -7  11      117.10      114.75      6.24 o 
   1  -7  11      186.55      178.14      7.02 o 
   2  -7  11       46.16       50.62      4.72 o 
   3  -7  11        3.16        7.89      4.62 o 
   4  -7  11       85.55       93.83      8.92 o 
   5  -7  11        1.14        3.60      5.81 o 
   6  -7  11       63.97       75.12     13.88 o 
  -6  -6  11       57.75       68.15      8.61 o 
  -5  -6  11      310.91      324.88     14.06 o 
  -4  -6  11       66.39       66.96     13.59 o 
  -3  -6  11       85.72       96.43      8.00 o 
  -2  -6  11      381.26      342.37      9.27 o 
  -1  -6  11        0.43        0.95      2.82 o 
   0  -6  11      270.94      254.72      7.80 o 
   1  -6  11       24.40       19.15      5.77 o 
   2  -6  11      143.53      149.19      6.30 o 
   3  -6  11      353.28      343.60     11.27 o 
   4  -6  11      159.83      173.37      8.65 o 
   5  -6  11       59.11       67.16      7.14 o 
   6  -6  11       21.22       21.38      7.36 o 
   7  -6  11       50.51       49.66     11.39 o 
  -6  -5  11      156.72      181.45     13.99 o 
  -5  -5  11      103.18      127.97     12.16 o 
  -4  -5  11        6.68       13.19      5.03 o 
  -3  -5  11      101.40      117.50      8.44 o 
  -2  -5  11      240.00      225.65      8.26 o 
  -1  -5  11       39.65       29.37      3.77 o 
   0  -5  11      149.96      138.32      6.66 o 
   1  -5  11       63.60       54.65      4.41 o 
   2  -5  11      308.45      291.87      8.86 o 
   3  -5  11      272.30      293.04     10.11 o 
   4  -5  11      403.60      389.12     11.89 o 
   5  -5  11       10.79       13.11      4.76 o 
   6  -5  11      101.27      104.74      8.28 o 
   7  -5  11      110.96      101.49     15.72 o 
  -7  -4  11        2.92       48.65     11.21 o 
  -6  -4  11        4.41       16.55      7.36 o 
  -5  -4  11       43.09       50.45     18.74 o 
  -4  -4  11      143.83      164.42     11.01 o 
  -3  -4  11      320.18      296.42     10.68 o 
  -2  -4  11      137.02      160.20      7.39 o 
  -1  -4  11     1759.28     1545.87     20.38 o 
   0  -4  11       73.12       84.36      7.07 o 
   1  -4  11       62.49       59.10      4.73 o 
   2  -4  11      640.73      613.56     13.53 o 
   3  -4  11      190.07      182.89      9.67 o 
   4  -4  11      403.33      396.05     13.56 o 
   5  -4  11      126.24      157.29     10.31 o 
   6  -4  11      228.58      232.85     12.28 o 
   7  -4  11        0.16       -4.87      5.95 o 
   8  -4  11        6.19       20.20      8.68 o 
  -7  -3  11       71.14       59.05      9.51 o 
  -6  -3  11       31.47       40.16      8.43 o 
  -5  -3  11       75.94       78.38      8.89 o 
  -4  -3  11      100.12       94.83      8.96 o 
  -3  -3  11       11.90        5.59      5.61 o 
  -2  -3  11      123.68      121.46      6.21 o 
  -1  -3  11       12.94        7.57      3.26 o 
   0  -3  11        2.97        1.68      2.86 o 
   1  -3  11      657.36      638.23     11.96 o 
   2  -3  11       81.05       76.45      5.34 o 
   3  -3  11      127.33      125.29      5.49 o 
   4  -3  11      979.01     1014.24     16.09 o 
   5  -3  11       13.09       10.18      3.98 o 
   6  -3  11        8.49       13.66      4.58 o 
   7  -3  11      233.24      236.28     11.09 o 
   8  -3  11      400.01      392.41     16.27 o 
  -8  -2  11       66.45       88.05     11.01 o 
  -7  -2  11      202.48      230.76     14.43 o 
  -6  -2  11       62.89       85.64     10.07 o 
  -5  -2  11       36.67       38.11      7.04 o 
  -4  -2  11       18.28       19.29      5.71 o 
  -3  -2  11       44.06       44.26      6.95 o 
  -2  -2  11       14.22        6.84      2.53 o 
  -1  -2  11      362.36      347.45      9.43 o 
   0  -2  11      141.39      142.25      5.50 o 
   1  -2  11      550.07      558.63      9.67 o 
   2  -2  11      661.13      642.57     11.82 o 
   3  -2  11      213.51      223.80      7.48 o 
   4  -2  11      736.67      685.23     13.81 o 
   5  -2  11       46.19       37.41      5.44 o 
   6  -2  11       13.59       14.64      5.69 o 
   7  -2  11       27.98       27.11      6.39 o 
   8  -2  11      210.37      219.47     12.97 o 
  -8  -1  11       19.41       40.20      8.19 o 
  -7  -1  11      156.45      189.70     13.69 o 
  -6  -1  11      194.87      178.78     11.16 o 
  -5  -1  11       94.67       93.45      8.58 o 
  -4  -1  11        0.02        5.29      4.44 o 
  -3  -1  11     1047.22      979.81     21.65 o 
  -2  -1  11      464.09      442.63      9.75 o 
  -1  -1  11      442.15      424.02      8.34 o 
   0  -1  11        0.04        1.10      3.27 o 
   1  -1  11       71.80       74.54      5.38 o 
   2  -1  11       93.13       94.98      5.67 o 
   3  -1  11      170.18      175.75     10.66 o 
   4  -1  11        0.95       -3.99      5.01 o 
   5  -1  11        0.72        3.46      6.24 o 
   6  -1  11        0.48        2.59      5.24 o 
   7  -1  11       63.34       58.70      6.97 o 
   8  -1  11      111.75      122.30     10.60 o 
  -8   0  11        1.04       24.24      6.92 o 
  -7   0  11       55.45       69.13      8.47 o 
  -6   0  11       32.25       23.90      5.83 o 
  -5   0  11      150.10      161.24      7.85 o 
  -4   0  11      258.46      255.38      8.56 o 
  -3   0  11      920.14      864.52     16.07 o 
  -2   0  11        3.94       -1.43      3.47 o 
  -1   0  11       18.61       17.12      3.61 o 
   0   0  11        9.76       10.77      3.60 o 
   1   0  11      490.35      488.78     10.01 o 
   2   0  11      668.61      664.69     11.58 o 
   3   0  11      125.09      150.77     11.26 o 
   4   0  11       57.05       48.10      5.03 o 
   5   0  11      238.27      240.28      8.81 o 
   6   0  11        1.89        7.40      3.81 o 
   7   0  11       53.45       55.42      7.00 o 
   8   0  11       26.69       36.30      7.85 o 
  -8   1  11        5.21       16.21     18.63 o 
  -7   1  11       30.53       42.90      7.54 o 
  -6   1  11       12.99       28.11      8.21 o 
  -5   1  11       35.07       42.88      6.30 o 
  -4   1  11       17.64       22.31      7.80 o 
  -3   1  11      742.48      705.81     12.73 o 
  -2   1  11      347.67      328.57      7.77 o 
  -1   1  11       71.13       71.85      4.63 o 
   0   1  11      398.08      385.69      8.27 o 
   1   1  11       24.31       18.58      3.46 o 
   2   1  11      100.05      107.72      6.52 o 
   3   1  11        0.46       -0.09      3.70 o 
   4   1  11       17.41       25.27      5.10 o 
   5   1  11      104.58      112.38      7.16 o 
   6   1  11        6.51        6.81      3.91 o 
   7   1  11      324.22      337.14     12.90 o 
  -8   2  11       60.73       85.92     12.25 o 
  -7   2  11      343.29      351.94     21.98 o 
  -6   2  11       42.17       57.17     15.75 o 
  -5   2  11        0.11        5.35      8.53 o 
  -4   2  11       18.99       22.81      4.89 o 
  -3   2  11      112.59      115.65      7.01 o 
  -2   2  11      698.48      666.68     12.19 o 
  -1   2  11      442.35      444.97      8.57 o 
   0   2  11      117.63      121.04      5.14 o 
   1   2  11      565.94      537.03     10.39 o 
   2   2  11       65.51       83.46      5.40 o 
   3   2  11       80.36       99.49      6.66 o 
   4   2  11        7.27       10.70      4.84 o 
   5   2  11       35.29       29.53      4.65 o 
   6   2  11      666.18      644.55     16.32 o 
   7   2  11       29.70       33.43      6.45 o 
  -8   3  11       25.80       48.42     10.25 o 
  -7   3  11      201.86      236.60     15.74 o 
  -6   3  11      206.90      220.83     11.87 o 
  -5   3  11        8.74       18.16      7.25 o 
  -4   3  11        2.18        4.98      4.82 o 
  -3   3  11      160.94      171.81      8.24 o 
  -2   3  11       26.49       19.24      4.86 o 
  -1   3  11        0.32       11.03      6.20 o 
   0   3  11      694.88      648.07     10.53 o 
   1   3  11      611.80      583.27     11.56 o 
   2   3  11        9.90       11.79      5.20 o 
   3   3  11       15.45       25.99      7.14 o 
   4   3  11      126.08      137.41     10.23 o 
   5   3  11        3.88       10.29      9.23 o 
   6   3  11        1.76        1.15      5.09 o 
   7   3  11       68.76       82.54      9.33 o 
  -8   4  11        0.79      -14.10     14.10 o 
  -7   4  11      140.82      151.76     22.92 o 
  -6   4  11        0.27        7.84      7.14 o 
  -5   4  11      111.63      116.81     12.31 o 
  -4   4  11       47.79       64.38     12.23 o 
  -3   4  11       67.00       71.86      7.75 o 
  -2   4  11       68.37       63.26      7.37 o 
  -1   4  11      158.17      146.96      6.55 o 
   0   4  11       30.48       36.04      4.12 o 
   1   4  11      204.43      204.57      8.78 o 
   2   4  11      122.14      118.55      9.92 o 
   3   4  11       18.73        4.93      6.53 o 
   4   4  11       24.09       17.46      6.03 o 
   5   4  11        3.70        6.85      7.17 o 
   6   4  11      167.75      156.58     11.73 o 
  -7   5  11       95.12       93.29     19.82 o 
  -6   5  11      141.17      123.38     20.40 o 
  -5   5  11        9.98       22.94     14.03 o 
  -4   5  11        1.84       -0.91      4.31 o 
  -3   5  11      152.17      160.76      8.59 o 
  -2   5  11       40.98       46.62      4.94 o 
  -1   5  11       76.22       94.09      5.80 o 
   0   5  11      305.94      277.05      8.43 o 
   1   5  11      304.32      281.43     12.31 o 
   2   5  11       35.37       32.02      7.30 o 
   3   5  11       37.47       34.61      6.07 o 
   4   5  11      492.43      458.58     16.90 o 
   5   5  11       28.06       28.50      9.20 o 
   6   5  11        1.75       17.53      4.61 o 
  -7   6  11       85.60       65.07     13.21 o 
  -6   6  11       15.99        3.89      7.90 o 
  -5   6  11      229.72      206.68     14.34 o 
  -4   6  11       43.98       53.90     13.89 o 
  -3   6  11       18.76       16.44      4.84 o 
  -2   6  11      107.35      115.29      7.89 o 
  -1   6  11       86.40       83.11      6.68 o 
   0   6  11        8.86       11.14      3.62 o 
   1   6  11        8.00       15.78      5.65 o 
   2   6  11       96.67       97.92     13.38 o 
   3   6  11        4.98       14.03      9.93 o 
   4   6  11       49.40       52.20     22.10 o 
   5   6  11       66.21       73.88     13.85 o 
  -6   7  11      110.07      132.77     23.05 o 
  -5   7  11       18.95       13.38      6.67 o 
  -4   7  11        9.81        8.44      5.35 o 
  -3   7  11       61.69       70.96      8.16 o 
  -2   7  11        0.04        2.21      4.07 o 
  -1   7  11       32.71       31.23      6.01 o 
   0   7  11        3.52        3.33      3.69 o 
   1   7  11       16.93       10.12      6.54 o 
   2   7  11       40.10       61.98     14.56 o 
   3   7  11       11.90       34.69     11.56 o 
   4   7  11      133.31      148.79     16.56 o 
  -6   8  11      120.34      125.41     13.21 o 
  -5   8  11        2.39        0.07      5.57 o 
  -4   8  11        6.34        8.73      5.83 o 
  -3   8  11        6.93        5.69      5.69 o 
  -2   8  11       12.28       17.18      6.15 o 
  -1   8  11      174.88      193.79     11.65 o 
   0   8  11      136.70      141.52     15.05 o 
   1   8  11        0.20       -7.86      7.86 o 
   2   8  11       57.66       71.67     12.98 o 
   3   8  11       20.78       44.78     10.84 o 
  -4   9  11        0.00        9.88      7.74 o 
  -3   9  11        4.19        2.53      4.91 o 
  -2   9  11       66.98       62.80      8.88 o 
  -1   9  11      776.11      760.54     21.96 o 
   0   9  11       15.29       38.44     10.81 o 
   1   9  11       20.02       48.09     11.24 o 
  -2  -9  12      110.18       94.41     13.69 o 
  -1  -9  12       98.23       84.82     13.58 o 
   0  -9  12      120.91      150.39     25.33 o 
   1  -9  12       53.04       60.33     11.51 o 
   2  -9  12       14.65       23.53      8.41 o 
   3  -9  12       91.81       93.29     23.19 o 
   4  -9  12      124.27       98.22     13.00 o 
  -3  -8  12      149.57      171.85     19.05 o 
  -2  -8  12       54.13       67.65      7.24 o 
  -1  -8  12       19.83       18.42      7.33 o 
   0  -8  12       38.72       41.37      5.88 o 
   1  -8  12       46.28       52.89      5.93 o 
   2  -8  12        0.89        5.91      4.73 o 
   3  -8  12       22.38       16.20      9.36 o 
   4  -8  12       71.11       57.41     10.95 o 
   5  -8  12       93.33       96.55     13.39 o 
  -4  -7  12       39.76       52.48      9.65 o 
  -3  -7  12        7.55       20.31      6.45 o 
  -2  -7  12       47.32       45.16      5.41 o 
  -1  -7  12      361.43      359.49     10.57 o 
   0  -7  12       10.54       11.88      3.47 o 
   1  -7  12       39.60       42.32      4.56 o 
   2  -7  12       17.47       20.04      5.35 o 
   3  -7  12        9.77       13.88      5.02 o 
   4  -7  12       86.71       96.14      9.31 o 
   5  -7  12      447.93      484.45     27.76 o 
   6  -7  12       16.80       32.96     10.15 o 
  -5  -6  12        7.01       13.99      7.59 o 
  -4  -6  12        6.07       18.94      5.83 o 
  -3  -6  12       41.98       47.63      7.25 o 
  -2  -6  12       86.76       89.01      8.95 o 
  -1  -6  12       74.40       68.13      5.41 o 
   0  -6  12      249.56      229.85      9.69 o 
   1  -6  12       48.19       52.33      4.72 o 
   2  -6  12        1.22        4.42      6.52 o 
   3  -6  12       85.39       76.43      6.74 o 
   4  -6  12      143.92      146.14      8.81 o 
   5  -6  12      130.64      109.24      8.57 o 
   6  -6  12      180.20      185.35     12.32 o 
  -6  -5  12        9.91       30.22      7.69 o 
  -5  -5  12      119.13      128.91     10.27 o 
  -4  -5  12       63.47       75.36      8.33 o 
  -3  -5  12       92.05       80.46      7.90 o 
  -2  -5  12       15.21       13.04      4.12 o 
  -1  -5  12      259.12      247.60      8.78 o 
   0  -5  12       24.71       26.83      4.44 o 
   1  -5  12        0.09       -0.36      2.82 o 
   2  -5  12       60.79       68.41      6.20 o 
   3  -5  12      124.54      122.73      9.32 o 
   4  -5  12        7.70       17.09      4.82 o 
   5  -5  12      148.17      147.37     19.42 o 
   6  -5  12       63.24       61.96     11.14 o 
   7  -5  12        2.38        2.26      7.68 o 
  -7  -4  12       15.29       40.03      8.34 o 
  -6  -4  12       65.45       81.24     11.08 o 
  -5  -4  12       76.25       64.44      9.71 o 
  -4  -4  12      272.97      280.08     11.40 o 
  -3  -4  12      494.97      447.12     13.35 o 
  -2  -4  12       94.21       88.43      7.92 o 
  -1  -4  12       51.81       50.22      5.41 o 
   0  -4  12       68.37       68.30      5.55 o 
   1  -4  12      264.66      268.22      9.89 o 
   2  -4  12       19.89       19.04      4.33 o 
   3  -4  12      357.92      362.44     11.14 o 
   4  -4  12      156.80      169.91     10.17 o 
   5  -4  12       73.70       76.07      8.49 o 
   6  -4  12       64.02       62.27      8.76 o 
   7  -4  12        3.14        9.72      8.24 o 
  -7  -3  12       63.73       77.93     10.65 o 
  -6  -3  12       68.64       82.35     10.59 o 
  -5  -3  12       45.33       48.48      9.08 o 
  -4  -3  12       34.71       43.63      7.54 o 
  -3  -3  12      136.12      142.75      8.28 o 
  -2  -3  12      339.27      328.09      9.34 o 
  -1  -3  12      162.09      151.40      7.94 o 
   0  -3  12       60.14       71.67      5.62 o 
   1  -3  12       44.85       45.79      4.61 o 
   2  -3  12       53.69       52.27      6.57 o 
   3  -3  12        3.65        8.87      4.91 o 
   4  -3  12       70.31       97.33      8.46 o 
   5  -3  12       25.76       24.98      4.59 o 
   6  -3  12        1.72        9.98      4.94 o 
   7  -3  12       28.12       36.58      6.33 o 
  -7  -2  12      158.04      189.38     14.28 o 
  -6  -2  12       32.75       44.28     10.08 o 
  -5  -2  12       65.06       77.61      8.93 o 
  -4  -2  12       50.51       49.32      7.62 o 
  -3  -2  12      481.51      475.47     15.42 o 
  -2  -2  12       40.93       46.23      4.64 o 
  -1  -2  12       77.47       84.16      5.37 o 
   0  -2  12      616.94      583.34     13.13 o 
   1  -2  12        0.03        1.85      3.88 o 
   2  -2  12        0.65       -1.05      3.44 o 
   3  -2  12       45.17       54.69      4.93 o 
   4  -2  12      167.15      170.43      7.49 o 
   5  -2  12       23.44       18.43      5.48 o 
   6  -2  12       30.50       40.28      5.73 o 
   7  -2  12      131.60      149.91      9.65 o 
  -8  -1  12       56.70       89.25     15.03 o 
  -7  -1  12       22.06       48.79      9.00 o 
  -6  -1  12       87.07      130.18     12.22 o 
  -5  -1  12       28.35       36.18      6.90 o 
  -4  -1  12       37.71       35.58      7.44 o 
  -3  -1  12       27.51       24.48      6.41 o 
  -2  -1  12     1359.71     1289.48     17.79 o 
  -1  -1  12     1150.49     1116.94     15.86 o 
   0  -1  12       25.93       21.39      4.04 o 
   1  -1  12      481.41      489.54     10.33 o 
   2  -1  12      205.53      205.00     12.74 o 
   3  -1  12       44.43       50.12      5.66 o 
   4  -1  12        6.90        7.42      4.46 o 
   5  -1  12      359.75      360.82     10.65 o 
   6  -1  12       91.00      108.98      7.61 o 
   7  -1  12       34.73       26.06     12.36 o 
  -8   0  12        5.31       33.72      7.78 o 
  -7   0  12       57.03       65.04     10.25 o 
  -6   0  12      340.24      401.74     17.68 o 
  -5   0  12        8.83       15.73      4.95 o 
  -4   0  12       34.38       40.60      5.02 o 
  -3   0  12      241.48      219.99      9.12 o 
  -2   0  12      304.02      291.38      8.38 o 
  -1   0  12       66.45       66.47      5.04 o 
   0   0  12     1126.35     1095.56     15.56 o 
   1   0  12      317.99      331.28      8.60 o 
   2   0  12       61.20       66.08      5.87 o 
   3   0  12       61.69       53.26      7.43 o 
   4   0  12       11.08       13.11      4.51 o 
   5   0  12        4.63       15.12      4.26 o 
   6   0  12      131.32      132.15      7.46 o 
   7   0  12      157.70      161.26     19.82 o 
  -8   1  12       37.28       44.02     13.16 o 
  -7   1  12       20.54       31.38      7.01 o 
  -6   1  12       16.31       29.43     16.10 o 
  -5   1  12      397.89      383.70     12.10 o 
  -4   1  12       39.97       53.62      6.71 o 
  -3   1  12       27.87       30.07      5.30 o 
  -2   1  12      970.08      931.41     14.21 o 
  -1   1  12      737.82      725.47     11.30 o 
   0   1  12      274.76      275.73      7.23 o 
   1   1  12      362.21      377.56      8.47 o 
   2   1  12      407.92      397.05     10.76 o 
   3   1  12      137.62      120.92      7.54 o 
   4   1  12      109.19       96.83      7.29 o 
   5   1  12       34.29       36.51      5.52 o 
   6   1  12       17.48       25.51      4.74 o 
   7   1  12       65.77       68.44      9.19 o 
  -8   2  12       35.90       59.82     18.55 o 
  -7   2  12        6.84       11.47     25.21 o 
  -6   2  12        1.18        8.07      7.74 o 
  -5   2  12        0.91       10.08      6.09 o 
  -4   2  12      103.54      111.99      7.56 o 
  -3   2  12        0.10       10.32      4.44 o 
  -2   2  12        7.46        8.81      3.99 o 
  -1   2  12        6.79       14.43      4.08 o 
   0   2  12        0.64        2.48      3.57 o 
   1   2  12      198.66      195.50      8.64 o 
   2   2  12      156.06      150.42     10.19 o 
   3   2  12      983.27      983.40     17.52 o 
   4   2  12      101.02       97.14      9.39 o 
   5   2  12       34.96       45.14      6.01 o 
   6   2  12       20.27       17.27      7.17 o 
   7   2  12       90.62       72.01      9.27 o 
  -8   3  12      357.68      406.55     43.64 o 
  -7   3  12       22.55       29.59      9.92 o 
  -6   3  12       23.22       34.51      9.29 o 
  -5   3  12      129.32      120.94      9.96 o 
  -4   3  12        5.08        4.45      7.98 o 
  -3   3  12        0.94        4.50      5.17 o 
  -2   3  12      193.90      185.30      8.67 o 
  -1   3  12       92.60       98.63      7.28 o 
   0   3  12       74.14       84.14      5.91 o 
   1   3  12        0.02        5.39      9.52 o 
   2   3  12        4.20        1.47      5.13 o 
   3   3  12        1.30       -5.89      6.93 o 
   4   3  12       23.29       37.65      7.68 o 
   5   3  12      316.31      344.88     11.88 o 
   6   3  12        0.18        2.50      5.13 o 
  -7   4  12       13.31        7.86     15.94 o 
  -6   4  12       93.41       89.71     18.80 o 
  -5   4  12      171.69      160.18     13.99 o 
  -4   4  12        4.18        7.56      9.42 o 
  -3   4  12       75.31       84.32      7.06 o 
  -2   4  12        1.28        3.60      3.66 o 
  -1   4  12      223.81      214.98      7.81 o 
   0   4  12      512.27      515.33     13.20 o 
   1   4  12       33.00       34.44      5.25 o 
   2   4  12        3.86        9.69      6.70 o 
   3   4  12        0.53       -5.26      6.29 o 
   4   4  12       83.69       98.06      8.68 o 
   5   4  12        5.59        2.86      9.98 o 
   6   4  12      119.00      138.71     20.34 o 
  -7   5  12       36.50       53.70     18.17 o 
  -6   5  12      126.67      117.05     21.17 o 
  -5   5  12       11.47        0.94     12.92 o 
  -4   5  12       21.54       11.52      6.75 o 
  -3   5  12      247.80      214.19     10.28 o 
  -2   5  12      117.70      107.36      7.40 o 
  -1   5  12       73.94       78.74      7.89 o 
   0   5  12      162.48      178.38     10.98 o 
   1   5  12        0.25       13.42      4.09 o 
   2   5  12       23.37       22.46      7.24 o 
   3   5  12        0.41        2.83      5.18 o 
   4   5  12       22.76       16.13     11.84 o 
   5   5  12      693.32      580.89     23.29 o 
  -7   6  12      164.56      158.69     15.22 o 
  -6   6  12      288.07      295.66     29.18 o 
  -5   6  12        0.06       -5.56      6.24 o 
  -4   6  12       29.63       28.10     12.03 o 
  -3   6  12       39.75       43.02      6.77 o 
  -2   6  12       11.41       12.08      5.06 o 
  -1   6  12       63.87       48.98      7.68 o 
   0   6  12      244.30      245.99     12.30 o 
   1   6  12      210.74      211.45     11.90 o 
   2   6  12       75.22       71.43     12.90 o 
   3   6  12      109.19      116.68     18.21 o 
   4   6  12       66.94       83.00     35.72 o 
  -6   7  12       78.38       76.49     13.26 o 
  -5   7  12      234.44      218.37     15.46 o 
  -4   7  12       89.57      104.03      9.89 o 
  -3   7  12       73.46       56.03     14.30 o 
  -2   7  12       28.82       33.40      7.89 o 
  -1   7  12       11.91       18.82      5.40 o 
   0   7  12        0.39        0.93      5.78 o 
   1   7  12      140.99      159.37     15.88 o 
   2   7  12      112.02      147.58     24.15 o 
   3   7  12       27.59       28.19     10.49 o 
  -5   8  12       22.69       20.02      7.20 o 
  -4   8  12      117.93      118.26     10.57 o 
  -3   8  12      246.64      268.39     13.51 o 
  -2   8  12        0.07        3.98      5.03 o 
  -1   8  12       58.83       62.77     10.76 o 
   0   8  12        0.38        6.71     15.65 o 
   1   8  12        0.04       15.09      9.33 o 
   2   8  12        5.79       29.12      9.84 o 
  -3   9  12        0.10       12.89      5.73 o 
  -2   9  12       13.42       20.20      7.12 o 
  -1   9  12      352.62      357.31     21.18 o 
   0   9  12       23.70       46.68     23.12 o 
  -1  -9  13       41.23       40.87     12.32 o 
   0  -9  13       35.93       43.32     10.19 o 
   1  -9  13        0.06        4.17      5.56 o 
   2  -9  13        4.40        5.83     10.61 o 
   3  -9  13        0.33       15.27     10.19 o 
  -3  -8  13      441.99      473.72     29.62 o 
  -2  -8  13      192.00      212.32     12.42 o 
  -1  -8  13       29.00       22.84      6.28 o 
   0  -8  13        7.09        6.21      5.28 o 
   1  -8  13       19.64       21.72      6.27 o 
   2  -8  13       71.97       70.29     18.33 o 
   3  -8  13       37.34       27.30      9.49 o 
   4  -8  13        1.64        4.47      8.13 o 
  -4  -7  13       50.56       61.38      8.33 o 
  -3  -7  13       24.96       26.92      7.64 o 
  -2  -7  13       22.61       23.61      6.62 o 
  -1  -7  13       25.08       18.07      4.50 o 
   0  -7  13        8.39        6.81      3.90 o 
   1  -7  13       45.57       56.37      5.32 o 
   2  -7  13      562.26      600.49     15.35 o 
   3  -7  13       21.56       11.92      6.37 o 
   4  -7  13       15.88        9.02      7.64 o 
   5  -7  13       37.97       31.93     10.48 o 
  -5  -6  13      131.42      140.71     11.03 o 
  -4  -6  13       58.48       62.49     12.73 o 
  -3  -6  13      352.65      347.60     14.24 o 
  -2  -6  13      596.32      608.34     15.56 o 
  -1  -6  13       22.81       20.71      4.53 o 
   0  -6  13      130.36      130.65      7.49 o 
   1  -6  13        0.02        1.43      3.33 o 
   2  -6  13        6.44       15.58      5.33 o 
   3  -6  13       41.46       35.94      5.79 o 
   4  -6  13      122.41      131.80      8.99 o 
   5  -6  13      154.34      153.45     14.61 o 
   6  -6  13        9.02        4.88      8.50 o 
  -5  -5  13       39.45       53.47      7.87 o 
  -4  -5  13       57.69       71.51      8.44 o 
  -3  -5  13      140.04      135.91     10.08 o 
  -2  -5  13       88.98       84.79      6.63 o 
  -1  -5  13      728.27      668.32     14.13 o 
   0  -5  13       74.19       93.37      6.46 o 
   1  -5  13        4.30        7.29      3.58 o 
   2  -5  13        9.02       21.70      4.60 o 
   3  -5  13       62.44       65.41     10.29 o 
   4  -5  13       44.40       42.76      7.02 o 
   5  -5  13       60.85       72.88     11.46 o 
   6  -5  13      197.45      211.94     16.64 o 
  -6  -4  13       70.09      101.76     11.50 o 
  -5  -4  13       50.74       68.66     10.50 o 
  -4  -4  13       67.55       73.71      8.35 o 
  -3  -4  13        1.18        4.45      4.55 o 
  -2  -4  13      148.01      155.83     10.71 o 
  -1  -4  13      153.36      172.43      7.65 o 
   0  -4  13       67.92       49.60      6.16 o 
   1  -4  13      329.42      330.57      9.71 o 
   2  -4  13      209.30      202.49     10.50 o 
   3  -4  13      149.88      144.26      9.65 o 
   4  -4  13      295.54      301.89     12.94 o 
   5  -4  13        9.80       17.89      6.62 o 
   6  -4  13       49.38       54.41     10.97 o 
   7  -4  13       25.02       40.95     10.22 o 
  -6  -3  13        7.96       16.02     10.04 o 
  -5  -3  13       18.67       26.39      8.12 o 
  -4  -3  13      135.40      143.88     12.76 o 
  -3  -3  13       36.86       44.16      6.09 o 
  -2  -3  13       41.16       38.52      4.87 o 
  -1  -3  13       51.21       57.77      5.16 o 
   0  -3  13      269.56      239.77      9.59 o 
   1  -3  13       77.17       87.99      7.04 o 
   2  -3  13        0.18        6.36      4.67 o 
   3  -3  13       16.60       20.94      7.50 o 
   4  -3  13      358.34      340.35     13.48 o 
   5  -3  13       65.97       76.12      9.54 o 
   6  -3  13       94.96      134.72     32.98 o 
   7  -3  13        7.02        9.42      6.70 o 
  -7  -2  13        5.83       16.48      7.34 o 
  -6  -2  13       53.97       71.30      9.90 o 
  -5  -2  13       52.53       60.05      9.61 o 
  -4  -2  13        6.70        7.89      5.90 o 
  -3  -2  13       24.70       10.82      4.17 o 
  -2  -2  13        4.56        5.59      3.22 o 
  -1  -2  13       17.65       15.61      4.57 o 
   0  -2  13      278.56      260.34     16.33 o 
   1  -2  13        2.52        9.74      3.94 o 
   2  -2  13      203.81      190.41      9.80 o 
   3  -2  13       92.18      111.01      6.52 o 
   4  -2  13      381.90      391.22     12.24 o 
   5  -2  13      285.17      282.15      9.92 o 
   6  -2  13        3.36        4.39      7.51 o 
   7  -2  13       16.27       33.06      9.32 o 
  -7  -1  13       17.70       34.21      8.58 o 
  -6  -1  13        6.06       16.92     12.98 o 
  -5  -1  13      344.16      340.21     16.66 o 
  -4  -1  13      277.91      288.59     13.11 o 
  -3  -1  13        5.09        9.96      7.42 o 
  -2  -1  13      405.32      393.94     11.40 o 
  -1  -1  13       23.70       25.62      4.71 o 
   0  -1  13       37.60       29.98      4.39 o 
   1  -1  13       18.23       25.35      4.12 o 
   2  -1  13       25.33       33.40      5.09 o 
   3  -1  13      106.42      120.30      9.07 o 
   4  -1  13        5.15       11.94      4.02 o 
   5  -1  13       38.91       34.02      5.36 o 
   6  -1  13      112.34       98.83      7.90 o 
   7  -1  13       14.91       24.69      5.52 o 
  -7   0  13       49.40       65.38     11.26 o 
  -6   0  13        0.56       14.86      7.13 o 
  -5   0  13       51.46       68.65      9.56 o 
  -4   0  13        2.91       14.60      5.10 o 
  -3   0  13      171.27      174.10     10.76 o 
  -2   0  13      734.81      701.59     12.96 o 
  -1   0  13      147.95      141.08      6.46 o 
   0   0  13       15.79       17.56      3.71 o 
   1   0  13        0.35        7.87      3.94 o 
   2   0  13      244.76      227.90      8.95 o 
   3   0  13      209.02      201.98      8.98 o 
   4   0  13      448.18      475.21     12.86 o 
   5   0  13      130.53      163.91      8.36 o 
   6   0  13        1.40       13.62      5.32 o 
   7   0  13       83.96       94.15      9.29 o 
  -7   1  13      174.32      203.10     21.46 o 
  -6   1  13       17.05       20.70      6.80 o 
  -5   1  13        2.32        6.06      6.74 o 
  -4   1  13       98.16      100.50      8.25 o 
  -3   1  13      634.78      648.10     14.83 o 
  -2   1  13      714.34      670.79     14.72 o 
  -1   1  13      542.94      542.67     10.25 o 
   0   1  13      602.70      604.80     10.72 o 
   1   1  13       53.94       62.58      6.73 o 
   2   1  13      363.43      360.37     10.64 o 
   3   1  13      136.38      145.68      8.01 o 
   4   1  13       27.48       45.49      6.11 o 
   5   1  13        1.65       18.74      9.51 o 
   6   1  13      311.46      282.53     11.38 o 
  -7   2  13        5.85        8.37      8.49 o 
  -6   2  13      241.98      228.40     15.58 o 
  -5   2  13      238.45      245.90     16.99 o 
  -4   2  13       29.38       20.38      6.85 o 
  -3   2  13       14.22       14.47     10.29 o 
  -2   2  13      296.52      296.82     10.19 o 
  -1   2  13        5.60        4.04      3.92 o 
   0   2  13       22.43       26.46      4.63 o 
   1   2  13      322.95      329.92     13.48 o 
   2   2  13       15.82        4.39      5.46 o 
   3   2  13        8.22        0.80      6.12 o 
   4   2  13        7.00        9.28      6.57 o 
   5   2  13       98.05       97.91      9.24 o 
   6   2  13       17.19       27.36      5.79 o 
  -7   3  13       68.13       61.63     17.84 o 
  -6   3  13      105.33      131.16     20.90 o 
  -5   3  13       17.12        5.79      7.73 o 
  -4   3  13      309.18      319.09     13.66 o 
  -3   3  13        1.09       13.75      5.84 o 
  -2   3  13        0.04       12.68      6.40 o 
  -1   3  13       62.14       62.68      8.34 o 
   0   3  13      410.52      413.03     12.11 o 
   1   3  13        0.78        4.36      6.07 o 
   2   3  13      219.17      218.16     12.09 o 
   3   3  13       58.38       52.54      9.09 o 
   4   3  13        1.78        1.14      6.43 o 
   5   3  13        9.23       15.37      4.76 o 
   6   3  13        0.87        9.11      5.43 o 
  -7   4  13       62.30       40.48     17.44 o 
  -6   4  13      159.13      166.35     23.38 o 
  -5   4  13      155.29      170.43     14.26 o 
  -4   4  13       30.71       33.36      8.56 o 
  -3   4  13      202.28      221.47     13.68 o 
  -2   4  13      124.70      139.63      8.40 o 
  -1   4  13        5.44        6.22      4.16 o 
   0   4  13       59.68       68.53      6.83 o 
   1   4  13      373.26      358.73     14.26 o 
   2   4  13       19.22       19.14      9.04 o 
   3   4  13       54.94       75.68      9.68 o 
   4   4  13       12.48       17.57      8.71 o 
   5   4  13       70.16       67.87      8.75 o 
  -6   5  13        0.16       18.46     15.72 o 
  -5   5  13        0.05       -5.17     11.92 o 
  -4   5  13      276.21      256.05     15.47 o 
  -3   5  13       15.82        4.34      6.61 o 
  -2   5  13       15.11       30.06      5.45 o 
  -1   5  13       40.32       41.47      5.73 o 
   0   5  13        0.57        0.99      6.04 o 
   1   5  13       34.02       36.04      7.74 o 
   2   5  13      185.32      223.58     12.78 o 
   3   5  13       64.77       80.87     10.32 o 
   4   5  13       57.79       48.68     16.00 o 
  -6   6  13        4.76       -6.50      6.50 o 
  -5   6  13        6.25        3.47     12.35 o 
  -4   6  13        0.33        9.16      6.39 o 
  -3   6  13       10.48       10.15      5.93 o 
  -2   6  13      466.52      464.43     15.95 o 
  -1   6  13       38.22       44.93      6.64 o 
   0   6  13      110.22      110.49     10.15 o 
   1   6  13       76.92       85.80     29.63 o 
   2   6  13       40.93       38.37     11.21 o 
   3   6  13        8.30       19.38     12.99 o 
   4   6  13       44.73       85.48     17.01 o 
  -5   7  13        0.24        7.49      7.01 o 
  -4   7  13       14.93       16.26      7.61 o 
  -3   7  13       21.40       34.41      7.26 o 
  -2   7  13       13.40       15.34      6.22 o 
  -1   7  13      193.37      209.38     19.79 o 
   0   7  13       67.38       98.49     22.86 o 
   1   7  13        0.59       -3.51     16.44 o 
   2   7  13       19.39       34.87     11.41 o 
  -4   8  13       13.49        2.15      7.09 o 
  -3   8  13        3.05        7.31      4.95 o 
  -2   8  13       71.06       78.05     11.16 o 
  -1   8  13        0.01       10.68      9.44 o 
   0   8  13       69.35       85.41     14.08 o 
   1   8  13      159.44      181.59     24.41 o 
  -1  -8  14       53.12       43.28      9.53 o 
   0  -8  14       45.70       47.46      8.04 o 
   1  -8  14       21.05       20.90      7.85 o 
   2  -8  14        6.32       11.14      7.74 o 
   3  -8  14        5.14       11.83      8.16 o 
  -3  -7  14       21.49       33.10     19.50 o 
  -2  -7  14        0.53        5.30      5.71 o 
  -1  -7  14       74.16       91.40      9.65 o 
   0  -7  14       30.66       41.12      7.31 o 
   1  -7  14        0.13        9.65      8.75 o 
   2  -7  14       94.48       96.15      9.71 o 
   3  -7  14        0.34        4.10      9.86 o 
   4  -7  14        2.26       16.39      8.06 o 
  -4  -6  14        3.12       11.09      8.41 o 
  -3  -6  14        7.07       22.11      8.35 o 
  -2  -6  14       39.55       40.74      7.46 o 
  -1  -6  14       83.00       98.47     10.33 o 
   0  -6  14       84.88       82.30      6.79 o 
   1  -6  14       47.63       46.01      7.26 o 
   2  -6  14       24.10       29.97      5.81 o 
   3  -6  14       36.56       29.17      9.36 o 
   4  -6  14       12.52        9.63      9.02 o 
   5  -6  14       53.22       41.73     12.23 o 
  -5  -5  14       14.24       28.99      9.50 o 
  -4  -5  14      160.55      186.24     12.13 o 
  -3  -5  14       57.21       67.38     13.13 o 
  -2  -5  14       30.93       32.88      5.63 o 
  -1  -5  14      148.77      137.47      7.71 o 
   0  -5  14       72.94       82.44      6.45 o 
   1  -5  14      143.71      117.06      9.16 o 
   2  -5  14       14.68       14.69      5.65 o 
   3  -5  14       54.85       68.56      8.61 o 
   4  -5  14      484.66      517.99     26.95 o 
   5  -5  14        1.08      -12.96     12.96 o 
   6  -5  14       34.01       37.48     20.40 o 
  -5  -4  14      185.69      189.24     12.17 o 
  -4  -4  14       55.91       46.89      7.53 o 
  -3  -4  14      119.84      106.32      9.25 o 
  -2  -4  14      184.46      178.23      8.18 o 
  -1  -4  14      135.30      118.93      8.32 o 
   0  -4  14      102.70       93.98      7.60 o 
   1  -4  14        0.63        0.55      6.20 o 
   2  -4  14       20.15       22.79      5.87 o 
   3  -4  14       88.61       88.80      8.56 o 
   4  -4  14        0.44       -1.37      5.60 o 
   5  -4  14       88.78      117.65     13.58 o 
   6  -4  14        0.46        6.03     10.32 o 
  -6  -3  14        0.00       20.13      7.15 o 
  -5  -3  14        2.01       13.88      8.02 o 
  -4  -3  14       75.98       75.60      8.44 o 
  -3  -3  14      588.16      598.12     27.74 o 
  -2  -3  14      386.28      368.73     10.56 o 
  -1  -3  14      110.41      117.69      8.11 o 
   0  -3  14      163.99      144.18      9.75 o 
   1  -3  14        3.04        4.81      7.44 o 
   2  -3  14       10.20       17.84      5.53 o 
   3  -3  14       42.09       44.18      6.96 o 
   4  -3  14      272.57      280.15     13.96 o 
   5  -3  14      399.57      414.26     16.08 o 
   6  -3  14       11.75       22.35      9.59 o 
  -6  -2  14       37.23       53.04     10.22 o 
  -5  -2  14       32.14       31.50      8.82 o 
  -4  -2  14        1.72        3.50      6.49 o 
  -3  -2  14        5.35        9.13      5.97 o 
  -2  -2  14       78.10       84.01      7.04 o 
  -1  -2  14      202.04      193.53      9.01 o 
   0  -2  14      163.45      159.72      8.42 o 
   1  -2  14       26.10       22.98      7.64 o 
   2  -2  14       39.09       40.38      7.90 o 
   3  -2  14       12.41       18.93      5.71 o 
   4  -2  14        4.14        9.14      5.53 o 
   5  -2  14      287.23      275.55     13.40 o 
   6  -2  14        2.07        5.22     12.26 o 
  -6  -1  14      242.28      253.81     22.63 o 
  -5  -1  14       72.09       78.07     10.70 o 
  -4  -1  14       37.61       46.52      8.90 o 
  -3  -1  14        6.99        9.52      6.21 o 
  -2  -1  14        0.02        6.27      4.68 o 
  -1  -1  14        7.16       16.00      4.77 o 
   0  -1  14      121.45      143.35     13.34 o 
   1  -1  14      210.85      203.16     11.35 o 
   2  -1  14        4.65        6.69      4.19 o 
   3  -1  14       51.69       51.03      6.14 o 
   4  -1  14       16.29       23.27      4.82 o 
   5  -1  14       38.74       54.48      6.40 o 
   6  -1  14      189.15      206.52     13.38 o 
  -7   0  14        3.26       26.36     11.97 o 
  -6   0  14      135.64      171.38     17.02 o 
  -5   0  14        7.66       13.82      7.29 o 
  -4   0  14       55.07       67.45     10.43 o 
  -3   0  14        3.85       10.47      6.03 o 
  -2   0  14       80.55       78.17      7.43 o 
  -1   0  14       99.89      106.03      6.20 o 
   0   0  14      144.86      170.30      8.11 o 
   1   0  14       15.97       10.95      6.11 o 
   2   0  14      305.15      313.23     10.45 o 
   3   0  14       82.08       80.21      7.04 o 
   4   0  14       98.79      110.20      7.20 o 
   5   0  14        2.43        4.49      6.08 o 
   6   0  14        7.40       10.54      5.49 o 
  -7   1  14       15.57       21.05     12.02 o 
  -6   1  14        6.78       30.71     13.06 o 
  -5   1  14      236.11      267.17     12.55 o 
  -4   1  14      121.40      125.97      9.64 o 
  -3   1  14       46.33       55.83      6.63 o 
  -2   1  14       55.94       60.15     10.83 o 
  -1   1  14      707.02      719.65     26.22 o 
   0   1  14       11.08       23.46      9.65 o 
   1   1  14       13.33       14.04      8.09 o 
   2   1  14       22.58       17.80      8.31 o 
   3   1  14      319.06      346.48     14.10 o 
   4   1  14       92.94      106.11     11.24 o 
   5   1  14        1.81        3.67      6.15 o 
   6   1  14       55.69       61.45      6.85 o 
  -7   2  14        5.63       -3.29     26.07 o 
  -6   2  14        3.62       12.89     14.14 o 
  -5   2  14       93.86      107.32     12.71 o 
  -4   2  14      174.22      181.01     14.20 o 
  -3   2  14       11.55       12.43     13.89 o 
  -2   2  14        5.90       -3.86      6.91 o 
  -1   2  14     1305.93     1289.56     24.98 o 
   0   2  14      159.85      157.36     11.58 o 
   1   2  14       17.91        1.24     15.90 o 
   2   2  14      147.11      177.62     10.90 o 
   3   2  14        0.20        3.60      6.20 o 
   4   2  14       28.89       18.09      7.65 o 
   5   2  14      191.36      195.77     11.19 o 
  -6   3  14       63.22       58.79     11.34 o 
  -5   3  14       11.46        7.47      8.71 o 
  -4   3  14      253.33      241.05     15.25 o 
  -3   3  14       41.45       45.01      8.91 o 
  -2   3  14       21.50       34.51     16.20 o 
  -1   3  14       29.24       33.09     11.40 o 
   0   3  14        0.50        6.17      6.46 o 
   1   3  14       33.45       28.72      7.69 o 
   2   3  14        8.95        6.47      7.94 o 
   3   3  14        0.01        9.73      8.01 o 
   4   3  14      302.90      288.15     37.41 o 
   5   3  14       29.05       45.47      7.17 o 
  -6   4  14       90.86      109.40     21.16 o 
  -5   4  14       83.30       46.26     17.42 o 
  -4   4  14      166.69      170.23     14.13 o 
  -3   4  14       63.40       68.64     13.92 o 
  -2   4  14        5.80       12.22      5.80 o 
  -1   4  14      142.35      146.84      9.37 o 
   0   4  14        8.02       13.87      9.94 o 
   1   4  14        1.78       -2.25      9.60 o 
   2   4  14        0.08       -3.90      6.73 o 
   3   4  14        4.87       -8.36     11.72 o 
   4   4  14       16.32       18.71      6.96 o 
  -6   5  14      246.62      254.74     26.36 o 
  -5   5  14        3.22       -6.54      6.56 o 
  -4   5  14        0.40        3.84      7.36 o 
  -3   5  14       24.61       18.53     13.25 o 
  -2   5  14       85.27       88.90     16.23 o 
  -1   5  14       15.36       27.62      8.24 o 
   0   5  14       95.08      106.75      8.69 o 
   1   5  14      154.54      158.01     12.31 o 
   2   5  14        0.84       18.89     12.20 o 
   3   5  14        9.35       17.65      8.84 o 
   4   5  14       12.49       28.49      9.17 o 
  -5   6  14      338.26      334.08     23.47 o 
  -4   6  14      138.04      138.66     13.40 o 
  -3   6  14       18.21       15.80      7.02 o 
  -2   6  14       52.99       63.21     15.65 o 
  -1   6  14       12.22       30.46     15.11 o 
   0   6  14        1.27       -7.65      7.65 o 
   1   6  14      223.08      247.65     18.12 o 
   2   6  14        9.07       36.30     10.40 o 
   3   6  14       47.82       52.20     11.44 o 
  -4   7  14       31.37       22.17     12.34 o 
  -3   7  14      183.31      186.99     19.02 o 
  -2   7  14       76.81       90.77      8.95 o 
  -1   7  14       75.00      112.77     26.93 o 
   0   7  14        0.50       13.28     13.46 o 
   1   7  14        0.17       10.94      8.67 o 
  -1  -7  15        8.06       13.08      5.83 o 
   0  -7  15        0.80        4.96      8.52 o 
   1  -7  15        9.61       19.46      6.55 o 
   2  -7  15        9.56       11.84     11.16 o 
   3  -7  15       41.54       38.55     10.39 o 
  -3  -6  15       34.67       50.68      8.33 o 
  -2  -6  15       54.38       57.02      8.30 o 
  -1  -6  15        4.29        8.77      8.52 o 
   0  -6  15      245.98      249.92     12.59 o 
   1  -6  15        0.15       -3.71      7.58 o 
   2  -6  15      217.58      199.93     21.27 o 
   3  -6  15      267.81      278.94     25.82 o 
   4  -6  15       75.38       44.33     11.01 o 
  -4  -5  15        0.00        8.89      5.42 o 
  -3  -5  15      144.72      157.66     17.71 o 
  -2  -5  15       84.87       85.63      9.11 o 
  -1  -5  15      238.43      241.03     10.37 o 
   0  -5  15       84.89       97.76     11.11 o 
   1  -5  15       99.63      102.49      9.44 o 
   2  -5  15       72.03       65.18      8.48 o 
   3  -5  15        0.95        6.87      8.55 o 
   4  -5  15       60.61       66.35     21.30 o 
   5  -5  15       94.90       86.40     12.59 o 
  -5  -4  15       74.15       86.01      9.34 o 
  -4  -4  15       85.18       82.94      9.06 o 
  -3  -4  15       22.12       23.01      6.42 o 
  -2  -4  15        2.29        5.85      5.24 o 
  -1  -4  15        2.84        6.75      4.67 o 
   0  -4  15      218.55      209.23     15.00 o 
   1  -4  15       45.44       50.34      7.40 o 
   2  -4  15       15.73       14.31      5.65 o 
   3  -4  15      241.88      243.21     12.67 o 
   4  -4  15        9.93       15.90      8.75 o 
   5  -4  15       30.39       22.98      9.45 o 
  -5  -3  15       31.27       35.09      9.43 o 
  -4  -3  15        4.08       13.35      5.43 o 
  -3  -3  15        6.16       13.97      8.09 o 
  -2  -3  15       59.70       56.42      7.29 o 
  -1  -3  15       20.44       20.07      7.07 o 
   0  -3  15        4.64        9.40      4.25 o 
   1  -3  15        2.65        6.54      4.86 o 
   2  -3  15      429.50      412.04     19.12 o 
   3  -3  15       35.64       36.25      6.86 o 
   4  -3  15      291.58      276.75     13.57 o 
   5  -3  15       14.00       22.18      9.46 o 
  -6  -2  15       22.18       42.37     10.92 o 
  -5  -2  15        2.73       29.02      9.44 o 
  -4  -2  15       56.42       64.98     10.47 o 
  -3  -2  15      134.55      144.45     36.44 o 
  -2  -2  15        3.06       13.56      6.03 o 
  -1  -2  15        0.02       -0.04      5.13 o 
   0  -2  15        1.88       12.56      7.45 o 
   1  -2  15       55.41       54.50      7.16 o 
   2  -2  15       13.22       12.10      5.21 o 
   3  -2  15      293.56      300.37     12.94 o 
   4  -2  15        0.83       13.37     10.68 o 
   5  -2  15      197.65      218.49     17.00 o 
  -6  -1  15        1.35       18.32     10.87 o 
  -5  -1  15       48.63       53.15     13.99 o 
  -4  -1  15      123.05      146.62     13.34 o 
  -3  -1  15       73.93       79.61     11.21 o 
  -2  -1  15      213.61      210.01     14.82 o 
  -1  -1  15       24.95       38.02      9.17 o 
   0  -1  15        4.01       13.01      9.55 o 
   1  -1  15       14.41       14.04      5.38 o 
   2  -1  15      185.23      204.84     10.51 o 
   3  -1  15      137.85      122.98     12.47 o 
   4  -1  15       75.38       80.14      6.55 o 
   5  -1  15      740.52      803.75     25.13 o 
  -6   0  15        5.58       30.56      8.79 o 
  -5   0  15        9.11       22.59      8.49 o 
  -4   0  15       35.86       29.73      9.06 o 
  -3   0  15      253.87      257.21     15.40 o 
  -2   0  15       53.02       74.83      8.95 o 
  -1   0  15      262.31      281.87     22.23 o 
   0   0  15      154.13      162.03     10.46 o 
   1   0  15       29.10       34.09      5.39 o 
   2   0  15       75.96       86.60     11.69 o 
   3   0  15       15.47       14.70      9.18 o 
   4   0  15       90.28      104.84      8.16 o 
   5   0  15       44.51       51.85      7.22 o 
  -6   1  15       38.24       28.45     12.32 o 
  -5   1  15      298.94      292.26     23.99 o 
  -4   1  15       39.20       48.19     14.61 o 
  -3   1  15       92.86       90.97      9.66 o 
  -2   1  15       32.70       51.88      9.07 o 
  -1   1  15       22.51       29.34      7.62 o 
   0   1  15        1.11       10.28      6.11 o 
   1   1  15       78.92       79.32      8.85 o 
   2   1  15        2.15        0.92      6.31 o 
   3   1  15       41.58       26.66      7.75 o 
   4   1  15       24.82       35.14      6.96 o 
   5   1  15       82.09       79.86      9.66 o 
  -6   2  15       85.01      115.10     18.47 o 
  -5   2  15        2.34       22.99      9.53 o 
  -4   2  15       59.09       60.70     10.88 o 
  -3   2  15      158.97      154.70     13.43 o 
  -2   2  15      104.16       99.12     14.60 o 
  -1   2  15       57.15       58.58     10.19 o 
   0   2  15      243.04      236.60     12.49 o 
   1   2  15      362.85      356.14     17.07 o 
   2   2  15       79.81       84.39     10.11 o 
   3   2  15      100.74       99.78     10.36 o 
   4   2  15       70.08       64.87      9.95 o 
   5   2  15       31.34       55.65      7.69 o 
  -6   3  15       22.59       23.40     10.10 o 
  -5   3  15       62.99       69.58     12.09 o 
  -4   3  15      265.51      264.87     16.38 o 
  -3   3  15        0.05      -12.51     12.51 o 
  -2   3  15       34.52       50.01     14.83 o 
  -1   3  15      118.73      117.87     12.19 o 
   0   3  15      106.92      132.72     14.39 o 
   1   3  15       14.62       27.62      8.05 o 
   2   3  15       54.93       56.01     10.99 o 
   3   3  15       16.40        7.56      9.03 o 
   4   3  15      123.49      149.07     20.38 o 
  -5   4  15        3.20        3.86     13.25 o 
  -4   4  15       20.83       18.65     18.39 o 
  -3   4  15      278.04      291.43     16.70 o 
  -2   4  15        6.94        3.46      5.36 o 
  -1   4  15        4.69       14.76     10.73 o 
   0   4  15      136.85      127.75     11.22 o 
   1   4  15        4.61       -4.85      7.04 o 
   2   4  15        5.81        4.70      9.19 o 
   3   4  15       62.11       73.65     12.04 o 
   4   4  15       32.19       37.26      8.19 o 
  -5   5  15        1.11       -7.73      7.73 o 
  -4   5  15       10.76        8.16      8.27 o 
  -3   5  15        4.50       -2.50      6.87 o 
  -2   5  15      153.91      142.92     14.38 o 
  -1   5  15      165.31      189.26     19.92 o 
   0   5  15        8.58        4.45     21.03 o 
   1   5  15       15.06        9.03      7.72 o 
   2   5  15       34.10       20.60     11.04 o 
   3   5  15        0.02        1.41      7.38 o 
  -4   6  15        2.69        5.87      6.82 o 
  -3   6  15      147.83      136.78     27.48 o 
  -2   6  15       55.13       35.63     15.46 o 
  -1   6  15        3.12       -0.56      8.81 o 
   0   6  15      124.01      155.66     16.23 o 
   1   6  15        1.79       -2.78      9.42 o 
   2   6  15       29.49       53.73     37.55 o 
  -2   7  15       37.77       45.10     16.20 o 
  -1   7  15      162.49      212.11     17.73 o 
  -2  -6  16        6.76        9.41      5.66 o 
  -1  -6  16       47.74       41.03     15.27 o 
   0  -6  16       24.50       26.37      9.62 o 
   1  -6  16       73.55       73.58     11.82 o 
   2  -6  16       27.62       17.85      9.38 o 
   3  -6  16        1.82        4.50      8.46 o 
  -3  -5  16       65.86       56.93     12.30 o 
  -2  -5  16       40.73       49.37     10.52 o 
  -1  -5  16      216.69      231.03     15.80 o 
   0  -5  16      172.22      196.19     16.48 o 
   1  -5  16       14.44       20.10      9.36 o 
   2  -5  16       30.81       46.90     13.86 o 
   3  -5  16       97.72       92.93     13.23 o 
   4  -5  16      266.81      281.22     17.77 o 
  -4  -4  16       55.63       86.45     11.91 o 
  -3  -4  16       45.52       68.56     16.66 o 
  -2  -4  16      230.70      218.82     15.68 o 
  -1  -4  16       36.91       29.72      7.32 o 
   0  -4  16      206.86      180.60     11.97 o 
   1  -4  16       29.04       20.46      6.89 o 
   2  -4  16       28.37       25.71      6.98 o 
   3  -4  16       27.85       27.28     17.78 o 
   4  -4  16       11.04       10.40     16.28 o 
  -4  -3  16       30.28       46.26      9.88 o 
  -3  -3  16       19.24       21.48      9.32 o 
  -2  -3  16      136.68      136.13     10.34 o 
  -1  -3  16      137.09      150.13     10.21 o 
   0  -3  16       17.10       13.86      5.98 o 
   1  -3  16       47.66       42.36      7.24 o 
   2  -3  16        0.82       11.30      5.75 o 
   3  -3  16        7.37        9.58      6.34 o 
   4  -3  16       34.69       31.00     10.92 o 
   5  -3  16       35.43       29.44     15.58 o 
  -5  -2  16       38.32       51.85      9.31 o 
  -4  -2  16       26.65       29.17     15.59 o 
  -3  -2  16      171.09      186.54     18.05 o 
  -2  -2  16      198.23      211.24     11.12 o 
  -1  -2  16       34.36       40.43     11.15 o 
   0  -2  16      158.76      145.60      9.83 o 
   1  -2  16      422.14      397.89     15.20 o 
   2  -2  16       22.87       25.72      6.28 o 
   3  -2  16       73.62       73.78      9.21 o 
   4  -2  16       29.11       47.38     11.35 o 
   5  -2  16        1.15       29.60     13.15 o 
  -5  -1  16        3.33        8.59     12.75 o 
  -4  -1  16       97.31      104.28     29.83 o 
  -3  -1  16        8.04       16.68      8.88 o 
  -2  -1  16        9.48       19.88      5.81 o 
  -1  -1  16       14.74       25.76      8.63 o 
   0  -1  16        4.89        7.99      4.97 o 
   1  -1  16       51.00       60.26      7.49 o 
   2  -1  16        1.24        6.98      6.03 o 
   3  -1  16      133.24      153.00     10.51 o 
   4  -1  16       69.74       85.23     19.37 o 
   5  -1  16       18.24       14.94      9.97 o 
  -5   0  16      163.23      219.83     20.13 o 
  -4   0  16       30.77       23.76      9.34 o 
  -3   0  16      129.53      148.64     13.67 o 
  -2   0  16       17.83       34.64      9.46 o 
  -1   0  16        0.47       10.12     14.55 o 
   0   0  16       19.54       32.04      9.93 o 
   1   0  16      335.14      361.70     18.22 o 
   2   0  16       77.50       81.10     11.92 o 
   3   0  16       80.48       89.22     10.36 o 
   4   0  16      324.77      319.32     12.89 o 
   5   0  16        0.05       -4.76      9.08 o 
  -5   1  16      103.18      125.24     18.97 o 
  -4   1  16      118.50      147.66     20.94 o 
  -3   1  16      105.99      124.38     18.38 o 
  -2   1  16       14.50        1.91     12.05 o 
  -1   1  16      522.36      543.77     23.53 o 
   0   1  16        8.49        4.11      6.42 o 
   1   1  16        3.41       -3.00      6.41 o 
   2   1  16       41.02       35.03      8.15 o 
   3   1  16      320.95      346.07     15.33 o 
   4   1  16        0.80        8.06      6.19 o 
  -5   2  16        4.31        5.83     12.37 o 
  -4   2  16       98.79      131.00     13.79 o 
  -3   2  16      140.79      128.00     13.38 o 
  -2   2  16       78.65       78.28     11.75 o 
  -1   2  16       38.61       26.22      9.34 o 
   0   2  16       90.61       88.60     13.98 o 
   1   2  16       52.22       43.98     10.58 o 
   2   2  16       35.88       53.81     10.90 o 
   3   2  16       51.43       48.67     11.32 o 
   4   2  16      364.46      373.56     28.25 o 
  -5   3  16      173.60      192.28     16.42 o 
  -4   3  16       16.86       16.12      9.19 o 
  -3   3  16       79.79       55.34     11.43 o 
  -2   3  16        1.57       -8.06      8.06 o 
  -1   3  16        6.66       -1.61      8.66 o 
   0   3  16      545.83      508.89     21.02 o 
   1   3  16       20.19       13.03     18.62 o 
   2   3  16       40.65       63.49     11.39 o 
   3   3  16       41.84       53.45     16.98 o 
  -4   4  16       32.64       36.20     15.65 o 
  -3   4  16        5.27       -1.75      6.47 o 
  -2   4  16        0.86        3.02      8.59 o 
  -1   4  16       40.40       39.06     10.62 o 
   0   4  16      122.00       99.49     15.12 o 
   1   4  16        9.65        2.00      7.85 o 
   2   4  16       31.52       22.03     15.56 o 
   3   4  16        1.79        1.68     11.42 o 
  -4   5  16      163.52      123.10     17.42 o 
  -3   5  16        5.10        0.58      6.32 o 
  -2   5  16       21.02       10.01     13.87 o 
  -1   5  16       21.51       24.95     14.90 o 
   0   5  16       51.64       71.88     13.14 o 
   1   5  16        3.18       15.15     11.17 o 
  -1   6  16        1.68       18.60     15.93 o 
  -1  -5  17       10.76        4.36     20.88 o 
   0  -5  17       39.65       27.70     10.32 o 
   1  -5  17      224.67      236.27     16.61 o 
   2  -5  17        0.97       14.57      9.04 o 
  -3  -4  17       23.70       34.55     17.11 o 
  -2  -4  17       20.34       36.36      9.69 o 
  -1  -4  17        5.75        8.67     13.71 o 
   0  -4  17        7.25        9.01     13.99 o 
   1  -4  17        3.58        7.79      8.74 o 
   2  -4  17      108.45      103.03     13.05 o 
   3  -4  17       83.79       86.03     12.76 o 
  -3  -3  17       77.51       93.12     12.57 o 
  -2  -3  17        3.62       16.12      8.90 o 
  -1  -3  17       23.05       27.57      7.35 o 
   0  -3  17        1.72       16.31      6.72 o 
   1  -3  17       34.28       27.83      7.28 o 
   2  -3  17       94.23      105.51     12.70 o 
   3  -3  17       22.38       27.22     10.17 o 
  -4  -2  17       88.83       93.86     12.68 o 
  -3  -2  17       16.34       16.62      9.16 o 
  -2  -2  17      148.86      136.86     17.43 o 
  -1  -2  17        8.89        0.44      6.99 o 
   0  -2  17        0.00        0.22      5.12 o 
   1  -2  17       13.26       23.00      6.45 o 
   2  -2  17        6.36       17.28      7.35 o 
   3  -2  17      260.92      246.36     17.25 o 
   4  -2  17       12.30       13.89      9.98 o 
  -4  -1  17       17.42       24.46      9.48 o 
  -3  -1  17       52.69       41.42     10.31 o 
  -2  -1  17        2.86       10.95      9.41 o 
  -1  -1  17       24.51       23.22     10.23 o 
   0  -1  17        9.40        3.48      8.96 o 
   1  -1  17       24.04       25.86     10.40 o 
   2  -1  17        6.08       -4.46      8.93 o 
   3  -1  17        2.05        3.73      9.28 o 
   4  -1  17       17.82       11.32      9.99 o 
  -4   0  17        4.84        6.89     12.13 o 
  -3   0  17       85.79      100.46     12.76 o 
  -2   0  17       10.85        9.83      8.86 o 
  -1   0  17       66.37       71.72     25.89 o 
   0   0  17       17.80       16.16     13.19 o 
   1   0  17       17.15        6.62     18.41 o 
   2   0  17      124.92      134.03     14.64 o 
   3   0  17       42.62       34.42     10.97 o 
  -4   1  17       21.73       32.95     14.83 o 
  -3   1  17       11.29        3.89     12.36 o 
  -2   1  17        0.08       12.69     12.56 o 
  -1   1  17        3.95        9.20     12.88 o 
   0   1  17       27.14       21.85     14.70 o 
   1   1  17      147.08      171.14     12.14 o 
   2   1  17       13.43       15.47      8.01 o 
   3   1  17       21.71       40.18     17.44 o 
  -4   2  17      428.63      490.45     31.09 o 
  -3   2  17        5.89       -9.33     11.18 o 
  -2   2  17       11.08       12.58      9.28 o 
  -1   2  17       11.27        3.54     10.02 o 
   0   2  17      229.57      232.91     16.56 o 
   1   2  17        0.30       -8.20      8.20 o 
   2   2  17      100.29      116.35     14.06 o 
   3   2  17        1.04        6.72      9.47 o 
  -4   3  17       51.12       43.07     11.41 o 
  -3   3  17      160.81      169.82     15.37 o 
  -2   3  17       75.21       67.69     12.22 o 
  -1   3  17        2.47       -1.54      9.13 o 
   0   3  17      300.21      306.45     17.66 o 
   1   3  17      195.28      162.03     15.57 o 
   2   3  17        2.62       15.43     19.77 o 
  -3   4  17        6.00       24.64     14.86 o 
  -2   4  17       11.06        9.43      8.96 o 
  -1   4  17       15.93       30.88     10.07 o 
   0   4  17        4.04        1.58      8.81 o 
   1   4  17       98.25      105.00     11.73 o 
   0  -4  18      274.84      265.06     17.20 o 
  -2  -3  18        1.89        9.78      8.40 o 
  -1  -3  18       28.99       14.68     11.90 o 
   0  -3  18        0.93       -7.97      7.97 o 
   1  -3  18       88.70       74.60     12.47 o 
   2  -3  18       46.90       61.45     17.95 o 
  -2  -2  18       88.40       87.26     13.01 o 
  -1  -2  18        3.51       13.93      9.13 o 
   0  -2  18       97.93      100.28     13.93 o 
   1  -2  18        5.74        6.31      8.73 o 
   2  -2  18        3.33       -3.16     16.17 o 
  -3  -1  18       50.25       50.30     10.82 o 
  -2  -1  18      228.29      222.14     16.74 o 
  -1  -1  18       19.45       26.63     10.20 o 
   0  -1  18       22.92       18.73     10.04 o 
   1  -1  18       55.26       58.43     12.40 o 
   2  -1  18      443.64      426.14     21.37 o 
  -3   0  18       93.20       82.85     17.81 o 
  -2   0  18       10.78       35.95     14.39 o 
  -1   0  18        3.60        4.02      9.17 o 
   0   0  18       48.36       39.82     11.75 o 
   1   0  18        5.86       23.47     10.39 o 
   2   0  18        7.38       20.99     15.06 o 
  -3   1  18        2.46       -4.43     12.86 o 
  -2   1  18       63.83       71.47     16.95 o 
  -1   1  18       48.22       67.12     17.29 o 
   0   1  18       14.31       18.72     14.86 o 
   1   1  18       47.74       51.29     16.06 o 
   2   1  18        1.57       28.65     13.44 o 
  -2   2  18       70.53       85.46     18.63 o 
  -1   2  18       32.97       23.61     14.69 o 
   0   2  18      313.26      343.56     26.34 o 
   1   2  18       22.19       25.02     10.37 o 
  -1   3  18       61.77       71.01     12.28 o 
                                                 
